# Supplementary material for: (E)-2-{4-[(Pyridin-2-yl)methyl­idene­amino]­phen­yl}acetic acid
Source: Acta Crystallogr Sect E Struct Rep Online. 2012 Feb 17;68(Pt 3):o774. doi: 10.1107/S1600536812006472 (PMC3297845; doi:10.1107/S1600536812006472)
Supplement: Supplementary file 2 [file e-68-0o774-Isup2.hkl]

# 
# h,k,l, Fc-squared, Fo-squared, sigma(Fo-squared) and status flag 
# 
data_I
_shelx_title ' P21C in P2(1)/c' 
_shelx_refln_list_code          4 
_shelx_F_calc_maximum      206.72 
_exptl_crystal_F_000       504.00 
_reflns_d_resolution_high  0.7467 
 
loop_ 
 _symmetry_equiv_pos_as_xyz 
 'x, y, z' 
 '-x, y+1/2, -z+1/2' 
 '-x, -y, -z' 
 'x, -y-1/2, z-1/2' 
 
_cell_length_a     4.1558 
_cell_length_b    25.7790 
_cell_length_c    11.2213 
_cell_angle_alpha  90.000 
_cell_angle_beta   96.623 
_cell_angle_gamma  90.000 
 
_shelx_F_squared_multiplier     1.000 
 
loop_ 
 _refln_index_h 
 _refln_index_k 
 _refln_index_l 
 _refln_F_squared_calc 
 _refln_F_squared_meas 
 _refln_F_squared_sigma 
 _refln_observed_status 
   1   0   0     3544.08     3065.08    310.65 o 
   2   0   0       59.82       48.46      4.35 o 
   3   0   0       25.33       24.09      4.00 o 
   4   0   0        0.02       -0.19      0.75 o 
   5   0   0        0.03       -1.06      2.25 o 
   1   1   0        0.35        0.32      0.18 o 
   2   1   0      139.71      144.02      5.25 o 
   3   1   0      129.18      109.99     10.23 o 
   4   1   0        4.94        6.62      0.80 o 
   5   1   0        2.37        2.80      1.58 o 
   0   2   0      110.94       84.40     10.54 o 
   1   2   0    11201.78    10596.07     91.12 o 
   2   2   0       44.82       39.91      1.37 o 
   3   2   0       26.84       18.72      2.17 o 
   4   2   0       28.46       28.18      1.34 o 
   5   2   0        4.37        3.90      1.54 o 
   1   3   0     6737.85     6420.80     70.64 o 
   2   3   0       91.96       84.97      1.22 o 
   3   3   0        0.19        0.31      0.33 o 
   4   3   0        1.66        1.38      0.70 o 
   5   3   0        9.81       14.40      3.29 o 
   1   4   0     3800.84     3687.01     34.67 o 
   2   4   0      345.76      349.92      2.49 o 
   3   4   0       61.68       59.65      2.59 o 
   4   4   0       31.47       31.32      2.33 o 
   5   4   0        7.23        7.56      2.70 o 
   1   5   0     2426.80     2481.02     18.62 o 
   2   5   0     1010.47      998.55     11.34 o 
   3   5   0        2.48        2.15      0.45 o 
   4   5   0       11.24        7.37      1.41 o 
   5   5   0       11.12       14.01      3.22 o 
   0   6   0     2343.30     2222.12     26.21 o 
   1   6   0     3518.75     3472.15     34.58 o 
   2   6   0     1717.17     1709.80     16.72 o 
   3   6   0       67.10       59.88      1.24 o 
   4   6   0        2.14        1.53      0.71 o 
   5   6   0       15.89       16.69      4.49 o 
   1   7   0     1883.22     1907.53     14.84 o 
   2   7   0      908.42      911.28     11.04 o 
   3   7   0      342.86      343.41      4.51 o 
   4   7   0        4.52        5.38      0.95 o 
   5   7   0        3.28        3.82      2.47 o 
   0   8   0      491.25      417.70     20.74 o 
   1   8   0       99.50      100.27      0.91 o 
   2   8   0      621.75      651.66      7.26 o 
   3   8   0      277.87      276.48      4.78 o 
   4   8   0        9.72        7.90      1.08 o 
   5   8   0       38.69       37.93      4.98 o 
   1   9   0      546.29      576.81      4.59 o 
   2   9   0     1341.46     1372.61     16.58 o 
   3   9   0       10.58        7.54      0.82 o 
   4   9   0        0.06       -0.22      0.91 o 
   5   9   0        0.30        1.43      1.94 o 
   0  10   0      633.19      602.95     23.29 o 
   1  10   0      853.94      901.95      7.56 o 
   2  10   0       82.41       93.41      1.20 o 
   3  10   0      142.59      136.21      3.34 o 
   4  10   0        0.01        1.15      1.23 o 
   5  10   0        3.06        2.68      1.92 o 
   1  11   0      312.64      325.03      2.83 o 
   2  11   0       83.66       85.12      1.36 o 
   3  11   0       28.53       26.12      1.39 o 
   4  11   0       82.59       83.11      3.82 o 
   5  11   0        0.15        3.46      2.02 o 
   0  12   0       10.29        8.49      0.58 o 
   1  12   0      226.18      238.40      2.62 o 
   2  12   0        2.18        3.19      0.40 o 
   3  12   0       28.83       34.44      1.62 o 
   4  12   0        0.33        0.24      1.32 o 
   5  12   0        2.75        3.77      2.11 o 
   1  13   0       51.97       55.91      0.96 o 
   2  13   0       99.46      102.17      1.77 o 
   3  13   0      262.28      263.81      6.46 o 
   4  13   0       30.73       28.02      2.57 o 
   5  13   0       18.11       16.52      2.94 o 
   0  14   0        1.25        0.52      0.38 o 
   1  14   0        2.00        0.54      0.32 o 
   2  14   0      289.91      293.13      5.62 o 
   3  14   0       75.38       77.19      2.53 o 
   4  14   0        1.98        1.50      1.76 o 
   5  14   0       40.15       35.68      3.92 o 
   1  15   0        4.99        7.43      0.54 o 
   2  15   0        2.70        2.59      0.71 o 
   3  15   0       30.91       29.41      1.64 o 
   4  15   0       52.13       50.49      3.00 o 
   0  16   0      317.17      296.51      8.70 o 
   1  16   0      312.58      333.87      2.80 o 
   2  16   0        6.31        6.29      0.93 o 
   3  16   0       17.47       16.81      1.53 o 
   4  16   0       12.28        9.70      2.23 o 
   1  17   0        1.46        0.77      0.38 o 
   2  17   0        5.65        3.32      0.91 o 
   3  17   0        0.57       -0.02      1.09 o 
   4  17   0        1.70        2.01      1.72 o 
   0  18   0       33.78       30.92      1.40 o 
   1  18   0       22.08       21.13      0.90 o 
   2  18   0       23.64       24.71      1.50 o 
   3  18   0        1.95        0.49      1.19 o 
   4  18   0        1.68       -0.68      1.46 o 
   1  19   0     1204.63     1164.43     12.44 o 
   2  19   0       13.77       15.78      1.31 o 
   3  19   0        0.30       -0.36      1.12 o 
   4  19   0        4.55        4.17      2.06 o 
   0  20   0      182.38      179.88      3.08 o 
   1  20   0       74.52       84.97      2.75 o 
   2  20   0      104.10      108.69      3.05 o 
   3  20   0        2.30        1.99      1.27 o 
   4  20   0        1.01       -0.42      1.69 o 
   1  21   0        0.01       -0.11      0.68 o 
   2  21   0       74.63       69.99      2.35 o 
   3  21   0        9.83       14.06      2.01 o 
   4  21   0        2.64        1.69      1.91 o 
   0  22   0     1566.11     1516.53     11.16 o 
   1  22   0       69.65       69.26      2.13 o 
   2  22   0        5.64        6.49      1.16 o 
   3  22   0       10.63        8.91      2.27 o 
   4  22   0        0.72        0.21      1.80 o 
   1  23   0       42.47       42.33      1.74 o 
   2  23   0        0.10       -0.37      1.03 o 
   3  23   0       28.46       29.77      3.15 o 
   4  23   0        1.32        1.26      2.10 o 
   0  24   0      117.21      114.88      3.08 o 
   1  24   0       29.32       29.91      1.66 o 
   2  24   0       11.67       13.37      2.25 o 
   3  24   0        1.77        2.25      1.76 o 
   1  25   0        4.68        5.01      0.98 o 
   2  25   0        6.65        6.41      1.62 o 
   3  25   0        0.58        1.58      1.76 o 
   0  26   0       25.01       28.18      2.32 o 
   1  26   0      133.88      136.00      2.91 o 
   2  26   0       25.32       24.60      2.53 o 
   3  26   0        0.21       -1.31      1.56 o 
   1  27   0       18.03       22.72      1.59 o 
   2  27   0       18.72       20.66      2.46 o 
   3  27   0        1.27        1.33      1.82 o 
   0  28   0       12.10        9.49      1.67 o 
   1  28   0      109.56      110.83      2.81 o 
   2  28   0       16.70       16.21      2.34 o 
   3  28   0        8.41       11.05      2.28 o 
   1  29   0        8.55       12.08      1.79 o 
   2  29   0       27.46       30.93      2.95 o 
   0  30   0       31.48       34.71      3.28 o 
   1  30   0       20.36       23.30      2.31 o 
   2  30   0        4.92        8.10      2.06 o 
   1  31   0        1.02        2.80      1.40 o 
   2  31   0       47.41       61.41      3.92 o 
   0  32   0       48.97       56.06      4.10 o 
   1  32   0       12.80       17.75      2.18 o 
   2  32   0       28.16       34.41      3.28 o 
   1  33   0       18.49       24.41      2.80 o 
   0  34   0        0.05       -1.93      2.89 o 
  -5   1   1        3.35        0.32      3.93 o 
  -4   1   1        4.05        4.46      0.69 o 
  -3   1   1        2.47        3.49      0.48 o 
  -2   1   1      132.49      143.01      1.73 o 
  -1   1   1      897.35      881.38      5.63 o 
   0   1   1      388.19      398.74      6.62 o 
   1   1   1     1923.49     1911.27     19.79 o 
   2   1   1       90.63       80.80      1.13 o 
   3   1   1        7.02        8.67      0.63 o 
   4   1   1       47.39       46.99      1.76 o 
   5   1   1       20.29       21.16      2.44 o 
  -5   2   1        1.02        1.00      1.98 o 
  -4   2   1        7.86        9.20      0.93 o 
  -3   2   1       18.90       17.60      0.78 o 
  -2   2   1      288.67      260.87      1.75 o 
  -1   2   1       54.77       56.91      0.57 o 
   0   2   1       62.72       72.80      1.66 o 
   1   2   1      153.21      182.64      1.51 o 
   2   2   1      298.05      293.36      4.80 o 
   3   2   1       11.69       11.56      0.70 o 
   4   2   1       18.94       21.90      1.34 o 
   5   2   1        0.39       -0.78      1.30 o 
  -5   3   1        0.03        0.51      1.92 o 
  -4   3   1        2.42        2.36      0.74 o 
  -3   3   1       80.82       73.48      1.25 o 
  -2   3   1       93.19       84.53      0.98 o 
  -1   3   1     9722.62     9440.46     63.57 o 
   0   3   1     2420.98     2330.23     19.67 o 
   1   3   1     1164.24     1171.59      9.57 o 
   2   3   1       54.54       59.62      1.00 o 
   3   3   1        1.64       -0.20      0.40 o 
   4   3   1        0.01       -0.53      0.62 o 
   5   3   1        2.16        1.81      1.55 o 
  -5   4   1        1.10        2.67      2.04 o 
  -4   4   1        4.41        3.50      0.81 o 
  -3   4   1       24.84       24.78      0.87 o 
  -2   4   1       84.88       76.98      0.96 o 
  -1   4   1       21.42       21.33      0.42 o 
   0   4   1      511.69      506.96      4.26 o 
   1   4   1     2395.43     2398.53     17.83 o 
   2   4   1       29.33       27.18      0.77 o 
   3   4   1       13.58       15.82      0.79 o 
   4   4   1        2.12        1.65      0.79 o 
   5   4   1        3.04        3.28      1.61 o 
  -5   5   1        0.01       -2.01      2.01 o 
  -4   5   1        0.24        0.86      0.71 o 
  -3   5   1       26.15       25.50      0.82 o 
  -2   5   1       56.97       61.34      1.03 o 
  -1   5   1      264.59      214.05      1.79 o 
   0   5   1      150.05      156.52      1.43 o 
   1   5   1      679.57      703.41      4.56 o 
   2   5   1      377.12      394.23      3.67 o 
   3   5   1      148.54      153.91      3.35 o 
   4   5   1        1.09        0.12      0.78 o 
   5   5   1       14.14       17.81      2.82 o 
  -5   6   1       11.58        5.97      2.69 o 
  -4   6   1        0.00        0.01      0.68 o 
  -3   6   1        3.45        4.73      0.51 o 
  -2   6   1      780.82      739.12      7.70 o 
  -1   6   1      649.85      682.02      7.22 o 
   0   6   1      259.42      253.87      6.44 o 
   1   6   1     2423.86     2221.16     54.63 o 
   2   6   1       27.03       25.79      0.75 o 
   3   6   1       51.12       52.36      1.34 o 
   4   6   1        9.03        7.83      1.17 o 
   5   6   1        0.01       -0.29      2.21 o 
  -5   7   1        2.77        3.87      1.93 o 
  -4   7   1       33.29       35.67      2.07 o 
  -3   7   1        4.78        4.19      0.55 o 
  -2   7   1        0.18        0.68      0.33 o 
  -1   7   1      167.11      157.31      1.67 o 
   0   7   1      409.25      357.65      8.52 o 
   1   7   1      981.84     1024.96      8.26 o 
   2   7   1      949.49      959.20     11.29 o 
   3   7   1        0.12        0.00      0.52 o 
   4   7   1        0.16        0.63      0.83 o 
   5   7   1        6.36        7.72      2.89 o 
  -5   8   1       23.63       24.16      3.05 o 
  -4   8   1        7.36        9.95      1.22 o 
  -3   8   1       85.62       77.30      1.39 o 
  -2   8   1      127.33      116.17      1.27 o 
  -1   8   1     1267.20     1260.37     13.93 o 
   0   8   1      677.48      629.14     17.27 o 
   1   8   1     1237.12     1246.52     12.53 o 
   2   8   1      156.16      139.26      8.57 o 
   3   8   1       88.37       92.21      1.79 o 
   4   8   1        9.83       11.41      1.57 o 
   5   8   1       25.53       24.76      8.51 o 
  -5   9   1        4.22        6.46      2.14 o 
  -4   9   1       77.99       79.93      2.59 o 
  -3   9   1       77.63       80.43      1.97 o 
  -2   9   1       17.72       15.40      0.54 o 
  -1   9   1      204.69      217.27      1.98 o 
   0   9   1      576.43      532.66     18.04 o 
   1   9   1      255.14      277.40      2.76 o 
   2   9   1       29.00       32.20      0.92 o 
   3   9   1      147.70      139.72      2.17 o 
   4   9   1       63.31       64.03      3.42 o 
   5   9   1        6.04        4.10      2.06 o 
  -5  10   1        6.43        9.22      2.44 o 
  -4  10   1        6.33       10.18      1.54 o 
  -3  10   1        5.74        6.08      0.85 o 
  -2  10   1      474.60      456.34      5.92 o 
  -1  10   1        1.95        2.85      0.26 o 
   0  10   1      279.47      292.77      2.65 o 
   1  10   1      520.27      544.59      4.00 o 
   2  10   1       16.87       19.05      0.92 o 
   3  10   1       49.93       47.00      1.58 o 
   4  10   1        0.07        1.65      1.38 o 
   5  10   1        0.07       -1.98      2.51 o 
  -5  11   1       41.55       43.44      3.99 o 
  -4  11   1      143.63      152.31      7.08 o 
  -3  11   1       89.77       92.08      2.10 o 
  -2  11   1      208.02      218.50      3.03 o 
  -1  11   1       43.78       50.67      0.91 o 
   0  11   1      581.50      628.82      5.29 o 
   1  11   1       15.59       18.09      0.64 o 
   2  11   1        0.96        0.87      0.41 o 
   3  11   1      280.16      226.15     24.79 o 
   4  11   1      384.47      381.64     10.88 o 
   5  11   1        0.17       -0.86      1.85 o 
  -5  12   1        2.68        3.54      2.76 o 
  -4  12   1        0.44        2.32      1.37 o 
  -3  12   1      104.71      100.39      2.46 o 
  -2  12   1       58.04       60.69      1.09 o 
  -1  12   1      474.64      477.52      5.23 o 
   0  12   1      473.90      460.31      3.99 o 
   1  12   1      936.59      992.77     10.81 o 
   2  12   1      347.03      357.25      5.71 o 
   3  12   1      116.30      111.58      2.38 o 
   4  12   1       51.38       50.12      2.74 o 
   5  12   1        0.00        2.74      3.26 o 
  -5  13   1        1.02        0.44      1.86 o 
  -4  13   1       50.90       49.27      3.10 o 
  -3  13   1        0.01        0.78      0.89 o 
  -2  13   1       23.74       25.36      1.02 o 
  -1  13   1      114.30      109.03      1.50 o 
   0  13   1      348.08      381.10      3.67 o 
   1  13   1      207.19      223.27      2.25 o 
   2  13   1        4.48        4.21      0.56 o 
   3  13   1      109.91      101.19      2.33 o 
   4  13   1        3.50        3.71      1.88 o 
   5  13   1       16.00       17.49      2.94 o 
  -5  14   1        0.22       -1.71      1.79 o 
  -4  14   1        0.00        0.19      1.21 o 
  -3  14   1        0.21        0.54      0.95 o 
  -2  14   1      262.41      268.62      6.54 o 
  -1  14   1        0.79        2.13      0.35 o 
   0  14   1      255.35      296.72      2.95 o 
   1  14   1      446.89      485.42      4.86 o 
   2  14   1       32.71       27.25      1.01 o 
   3  14   1       49.98       49.48      1.82 o 
   4  14   1        4.10        4.75      1.93 o 
  -5  15   1        0.86       -2.57      2.57 o 
  -4  15   1        0.23        0.12      1.26 o 
  -3  15   1       33.61       37.55      2.62 o 
  -2  15   1      154.45      159.41      2.65 o 
  -1  15   1        9.51       10.49      0.53 o 
   0  15   1      114.17      119.26      2.73 o 
   1  15   1       56.80       62.04      1.08 o 
   2  15   1      129.44      128.20      2.69 o 
   3  15   1        0.30        0.49      0.73 o 
   4  15   1        0.98       -0.42      1.53 o 
  -4  16   1        1.81        0.32      1.38 o 
  -3  16   1       21.77       20.91      1.88 o 
  -2  16   1      313.36      310.93      3.78 o 
  -1  16   1        9.48       11.48      0.58 o 
   0  16   1      299.68      287.63      5.95 o 
   1  16   1       90.76       81.43      1.24 o 
   2  16   1       23.60       21.83      1.13 o 
   3  16   1        1.21       -0.15      0.71 o 
   4  16   1        1.84        1.06      1.60 o 
  -4  17   1        2.29        2.80      1.51 o 
  -3  17   1       14.38       13.95      1.67 o 
  -2  17   1      267.86      264.29      5.13 o 
  -1  17   1        8.24       10.02      0.58 o 
   0  17   1        0.03        0.95      0.38 o 
   1  17   1      148.75      139.68      2.01 o 
   2  17   1       23.10       18.13      1.23 o 
   3  17   1        4.37        4.24      1.09 o 
   4  17   1        2.24        2.98      1.79 o 
  -4  18   1        1.59        1.83      1.53 o 
  -3  18   1       11.08        9.44      1.70 o 
  -2  18   1       59.48       53.48      1.97 o 
  -1  18   1       87.14       79.76      1.35 o 
   0  18   1        0.54        0.10      0.41 o 
   1  18   1      123.25      128.65      1.87 o 
   2  18   1       11.62       14.05      1.15 o 
   3  18   1        0.14       -0.08      0.91 o 
   4  18   1        2.34       -0.82      1.58 o 
  -4  19   1        0.42        0.66      1.42 o 
  -3  19   1        0.33       -0.75      1.18 o 
  -2  19   1       37.04       38.51      2.02 o 
  -1  19   1      401.69      367.20      3.00 o 
   0  19   1      143.16      139.11      1.87 o 
   1  19   1       93.81       90.91      1.81 o 
   2  19   1        2.23        1.34      0.77 o 
   3  19   1        0.06       -0.78      1.05 o 
   4  19   1       10.67        7.79      2.19 o 
  -4  20   1        0.03       -1.34      1.60 o 
  -3  20   1       14.32       10.68      2.00 o 
  -2  20   1       52.38       50.21      2.76 o 
  -1  20   1        9.96       12.68      0.94 o 
   0  20   1      236.98      224.75      2.52 o 
   1  20   1        0.04       -0.56      0.56 o 
   2  20   1        2.42        0.37      0.78 o 
   3  20   1        1.12        2.15      1.31 o 
   4  20   1        2.02        1.14      1.65 o 
  -4  21   1        0.38       -0.97      1.54 o 
  -3  21   1       17.20       13.99      2.28 o 
  -2  21   1       17.11       16.24      1.88 o 
  -1  21   1      274.75      271.03      3.24 o 
   0  21   1      409.35      393.80      4.47 o 
   1  21   1       78.11       71.87      1.92 o 
   2  21   1       35.47       29.16      1.73 o 
   3  21   1        0.12        0.05      1.25 o 
   4  21   1        3.79        3.61      4.17 o 
  -4  22   1        7.03        4.01      1.93 o 
  -3  22   1       18.25       16.30      2.50 o 
  -2  22   1       65.37       58.62      2.69 o 
  -1  22   1      169.01      168.36      2.71 o 
   0  22   1      174.96      188.30      2.64 o 
   1  22   1        0.24        0.23      0.69 o 
   2  22   1       41.09       38.49      2.10 o 
   3  22   1       31.72       26.92      2.60 o 
   4  22   1        0.02       -0.70      2.26 o 
  -4  23   1        3.04        0.83      1.84 o 
  -3  23   1        1.70        0.59      1.53 o 
  -2  23   1       54.55       54.74      3.00 o 
  -1  23   1       94.48       96.94      2.35 o 
   0  23   1      598.59      594.97      6.11 o 
   1  23   1        1.61        0.65      0.71 o 
   2  23   1       10.17        7.47      1.25 o 
   3  23   1       16.28       13.21      2.08 o 
   4  23   1        0.81        1.14      2.28 o 
  -3  24   1        3.69        2.39      1.79 o 
  -2  24   1        1.32        1.27      1.35 o 
  -1  24   1        0.01        2.34      0.82 o 
   0  24   1       10.11       21.19      3.85 o 
   1  24   1        1.93        1.19      0.80 o 
   2  24   1        2.24        2.20      1.18 o 
   3  24   1        8.43        7.31      1.79 o 
  -3  25   1       10.07        7.26      2.12 o 
  -2  25   1       19.14       20.13      2.34 o 
  -1  25   1        7.46        6.76      1.01 o 
   0  25   1      109.84      107.30      2.35 o 
   1  25   1      291.56      276.99      5.06 o 
   2  25   1        4.29        5.23      1.83 o 
   3  25   1       10.66       14.43      2.53 o 
  -3  26   1        0.35        0.10      1.55 o 
  -2  26   1        0.00        0.75      1.51 o 
  -1  26   1       14.41       15.16      1.59 o 
   0  26   1        0.06        2.46      0.88 o 
   1  26   1       51.70       58.70      2.24 o 
   2  26   1        0.31        1.47      1.56 o 
   3  26   1        0.03       -0.02      1.64 o 
  -3  27   1        4.75        4.54      1.84 o 
  -2  27   1       24.83       26.40      2.66 o 
  -1  27   1       18.98       21.15      1.83 o 
   0  27   1        1.47        2.70      0.97 o 
   1  27   1        8.87       13.68      1.45 o 
   2  27   1        3.27        4.18      1.58 o 
   3  27   1       10.47       16.24      3.07 o 
  -3  28   1        1.84        4.22      1.90 o 
  -2  28   1        2.88        1.90      1.58 o 
  -1  28   1        6.47        5.23      1.41 o 
   0  28   1        2.51        2.13      1.00 o 
   1  28   1        8.49       12.42      1.62 o 
   2  28   1        5.65       12.36      2.11 o 
   3  28   1        3.17       -0.32      1.76 o 
  -3  29   1        2.05        0.74      3.04 o 
  -2  29   1        0.52        0.75      1.53 o 
  -1  29   1        1.81        2.78      1.31 o 
   0  29   1       18.32       17.82      1.66 o 
   1  29   1        7.94        6.81      1.43 o 
   2  29   1        4.37        3.38      1.68 o 
  -2  30   1        0.43        1.07      1.57 o 
  -1  30   1       60.88       67.52      3.18 o 
   0  30   1       25.30       31.15      2.27 o 
   1  30   1        1.58        1.33      1.18 o 
   2  30   1        9.16        7.97      2.05 o 
  -2  31   1        5.15        7.00      2.12 o 
  -1  31   1       18.07       17.92      2.15 o 
   0  31   1        9.66       12.70      1.71 o 
   1  31   1        4.75        4.30      1.99 o 
   2  31   1       34.03       39.34      3.48 o 
  -2  32   1        4.65        8.02      2.10 o 
  -1  32   1        1.51        0.09      1.36 o 
   0  32   1        1.56        1.22      1.48 o 
   1  32   1        0.95        2.67      1.85 o 
  -1  33   1        7.20        7.53      2.05 o 
   0  33   1        4.52        3.20      1.73 o 
   1  33   1        5.62        9.01      2.18 o 
   0  34   1        2.91        5.10      1.87 o 
  -4   0   2        3.23        4.15      1.10 o 
  -3   0   2        0.70        1.73      0.63 o 
  -2   0   2      779.28      635.33     59.61 o 
  -1   0   2    42732.65    39678.99    412.82 o 
   0   0   2     3461.33     3374.55     55.40 o 
   1   0   2       40.47       38.35      1.09 o 
   2   0   2      643.87      726.01     18.54 o 
   3   0   2        0.09        0.50      0.61 o 
   4   0   2       15.23       14.94      1.82 o 
   5   0   2        5.12        4.51      2.43 o 
  -4   1   2       44.96       43.59      1.60 o 
  -3   1   2       97.97      102.62      1.43 o 
  -2   1   2      250.00      251.46      1.73 o 
  -1   1   2     3318.49     3130.82     48.22 o 
   0   1   2      220.63      198.26      2.03 o 
   1   1   2        0.01        0.73      0.20 o 
   2   1   2       77.77       84.38      1.53 o 
   3   1   2        8.15       11.60      0.75 o 
   4   1   2        3.49        3.09      0.88 o 
   5   1   2        1.83        1.46      1.57 o 
  -4   2   2        8.99        8.89      0.96 o 
  -3   2   2        3.65        5.27      0.54 o 
  -2   2   2      676.99      660.40      4.34 o 
  -1   2   2     3262.33     3160.98     39.96 o 
   0   2   2     5921.79     5644.38     92.43 o 
   1   2   2      215.33      226.39      2.18 o 
   2   2   2      299.63      317.16      3.32 o 
   3   2   2      219.40      224.68      4.83 o 
   4   2   2       17.66       17.33      1.36 o 
   5   2   2        6.20        6.69      1.94 o 
  -5   3   2        3.64        2.73      3.21 o 
  -4   3   2       25.19       25.03      1.46 o 
  -3   3   2       87.07       83.97      1.52 o 
  -2   3   2     1239.41     1228.96      9.52 o 
  -1   3   2     1540.69     1492.81      8.95 o 
   0   3   2     8521.69     7819.45    119.55 o 
   1   3   2      652.82      681.03      7.39 o 
   2   3   2       22.10       23.36      0.75 o 
   3   3   2       12.80       15.56      0.85 o 
   4   3   2        0.39        0.88      0.73 o 
   5   3   2        0.88        1.40      1.59 o 
  -5   4   2       23.36       24.70      3.54 o 
  -4   4   2        4.22        4.68      0.97 o 
  -3   4   2       12.62       15.17      0.73 o 
  -2   4   2     3118.22     3123.05     26.51 o 
  -1   4   2      946.34      941.45      7.82 o 
   0   4   2        7.68       10.09      0.34 o 
   1   4   2      164.12      176.96      2.31 o 
   2   4   2       89.94      100.05      1.68 o 
   3   4   2        1.41        0.49      0.55 o 
   4   4   2       12.51       12.83      1.23 o 
   5   4   2        9.90        8.88      2.02 o 
  -5   5   2        0.08       -0.42      1.60 o 
  -4   5   2       46.39       47.71      2.27 o 
  -3   5   2        1.90        0.59      0.39 o 
  -2   5   2      147.49      154.77      1.84 o 
  -1   5   2      400.05      411.93      3.79 o 
   0   5   2      578.47      627.05      4.87 o 
   1   5   2      537.57      579.64      6.64 o 
   2   5   2       10.03       10.83      0.57 o 
   3   5   2      174.58      176.06      4.28 o 
   4   5   2        1.63        1.47      0.89 o 
   5   5   2       20.44       24.95      2.74 o 
  -5   6   2       15.08       14.57      2.49 o 
  -4   6   2       12.24       14.38      1.43 o 
  -3   6   2       63.05       64.90      1.26 o 
  -2   6   2      596.75      612.37      4.01 o 
  -1   6   2      820.40      753.02      8.96 o 
   0   6   2     1274.32     1222.74     10.19 o 
   1   6   2      941.13      975.40     11.05 o 
   2   6   2       29.03       30.83      0.80 o 
   3   6   2       18.19       17.08      0.97 o 
   4   6   2        1.78        1.23      0.99 o 
   5   6   2        5.65        4.94      1.74 o 
  -5   7   2        3.99        4.00      1.96 o 
  -4   7   2       10.99       11.12      1.40 o 
  -3   7   2       35.71       40.08      1.14 o 
  -2   7   2      117.85      109.88      1.24 o 
  -1   7   2        6.82        6.26      0.44 o 
   0   7   2      288.31      264.98      8.90 o 
   1   7   2       97.44       98.39      1.17 o 
   2   7   2      494.70      508.33      7.16 o 
   3   7   2        0.02       -0.52      0.52 o 
   4   7   2        0.33        1.25      1.11 o 
   5   7   2       12.58       11.06      2.21 o 
  -5   8   2        4.60        4.35      2.00 o 
  -4   8   2        3.13        2.98      1.07 o 
  -3   8   2       48.01       46.86      1.39 o 
  -2   8   2      259.78      258.11      3.35 o 
  -1   8   2      319.54      318.38      4.69 o 
   0   8   2       29.37       29.76      0.76 o 
   1   8   2       33.36       29.55      1.85 o 
   2   8   2      534.36      562.44      6.24 o 
   3   8   2      204.14      195.18      5.11 o 
   4   8   2       49.16       44.82      2.54 o 
   5   8   2        1.08        2.39      2.54 o 
  -5   9   2        1.13        1.31      1.67 o 
  -4   9   2        0.79        0.47      1.05 o 
  -3   9   2      129.49      130.49      2.93 o 
  -2   9   2       40.45       37.03      1.02 o 
  -1   9   2      142.84      141.44      1.39 o 
   0   9   2     3185.18     3169.38     49.58 o 
   1   9   2     1616.03     1723.54     16.04 o 
   2   9   2      277.33      284.94      3.42 o 
   3   9   2       84.38       86.84      2.14 o 
   4   9   2       20.00       25.67      2.21 o 
   5   9   2        0.18       -1.93      1.93 o 
  -5  10   2        4.73        5.34      2.17 o 
  -4  10   2       12.73       13.76      1.96 o 
  -3  10   2       49.05       48.93      2.24 o 
  -2  10   2       79.06       83.78      1.30 o 
  -1  10   2      384.38      404.37      4.51 o 
   0  10   2     2691.84     2764.16     30.30 o 
   1  10   2     1741.65     1982.81     19.77 o 
   2  10   2        7.24        7.92      0.62 o 
   3  10   2       41.93       41.60      1.84 o 
   4  10   2       25.68       28.37      2.26 o 
   5  10   2        7.67        1.29      2.26 o 
  -5  11   2        1.44        0.54      1.79 o 
  -4  11   2       13.65       12.37      1.91 o 
  -3  11   2       71.87       74.70      2.64 o 
  -2  11   2       63.01       69.69      1.29 o 
  -1  11   2      115.89      126.57      1.52 o 
   0  11   2      159.11      178.91      2.07 o 
   1  11   2       13.85       12.88      0.59 o 
   2  11   2      265.81      298.93      5.37 o 
   3  11   2       10.50       12.64      0.98 o 
   4  11   2       10.02       11.68      1.71 o 
   5  11   2        0.09       -1.00      1.66 o 
  -5  12   2        0.00       -0.28      1.65 o 
  -4  12   2       13.97       16.91      2.14 o 
  -3  12   2       41.25       50.55      2.42 o 
  -2  12   2       14.98       15.41      0.79 o 
  -1  12   2       18.22       19.54      0.69 o 
   0  12   2      721.42      723.02      7.70 o 
   1  12   2     1164.38     1166.39     13.24 o 
   2  12   2       22.91       21.22      1.10 o 
   3  12   2        0.01       -0.51      0.63 o 
   4  12   2        3.64        3.53      2.07 o 
   5  12   2        2.34        0.80      1.79 o 
  -5  13   2        0.21        2.59      1.97 o 
  -4  13   2       39.51       41.63      2.96 o 
  -3  13   2      137.60      138.68      3.56 o 
  -2  13   2       67.15       64.53      1.36 o 
  -1  13   2      130.69      113.93      1.11 o 
   0  13   2      268.27      282.26      2.87 o 
   1  13   2       13.01       11.29      0.60 o 
   2  13   2       51.86       61.75      1.46 o 
   3  13   2       14.36       16.59      1.18 o 
   4  13   2        4.97        7.11      1.51 o 
  -5  14   2        0.90        1.52      2.36 o 
  -4  14   2       23.11       22.55      2.40 o 
  -3  14   2      323.11      329.78      8.95 o 
  -2  14   2       32.27       35.62      1.19 o 
  -1  14   2        5.08        4.69      0.37 o 
   0  14   2       27.51       21.78      0.75 o 
   1  14   2       10.77       14.00      0.66 o 
   2  14   2       61.65       57.68      1.44 o 
   3  14   2        9.38        7.99      0.97 o 
   4  14   2      187.02      186.86      5.55 o 
  -5  15   2        0.27        1.28      3.21 o 
  -4  15   2        0.94        1.22      1.44 o 
  -3  15   2       82.38       83.62      4.19 o 
  -2  15   2       74.36       73.46      2.02 o 
  -1  15   2       24.27       27.53      0.73 o 
   0  15   2       11.39       15.48      0.70 o 
   1  15   2       54.35       53.00      1.07 o 
   2  15   2       41.34       40.79      1.40 o 
   3  15   2        6.79        6.06      0.89 o 
   4  15   2        9.28        5.14      1.92 o 
  -4  16   2        8.36        7.94      1.89 o 
  -3  16   2       13.19       12.47      1.63 o 
  -2  16   2      225.03      217.25      4.93 o 
  -1  16   2      502.25      498.66      3.57 o 
   0  16   2      920.98      939.54      7.37 o 
   1  16   2       99.10      110.17      1.57 o 
   2  16   2       75.47       74.71      1.76 o 
   3  16   2       16.66       12.68      2.35 o 
   4  16   2        0.01        0.93      1.72 o 
  -4  17   2        3.69        3.91      1.63 o 
  -3  17   2        1.38        1.38      1.48 o 
  -2  17   2        0.39       -0.71      0.83 o 
  -1  17   2      422.69      420.60      4.60 o 
   0  17   2      202.29      206.65      3.78 o 
   1  17   2       20.01       21.21      0.93 o 
   2  17   2        1.29        0.07      0.64 o 
   3  17   2       49.73       56.96      2.28 o 
   4  17   2       14.63       17.06      2.73 o 
  -4  18   2        1.35        0.66      1.48 o 
  -3  18   2       17.32       18.42      2.44 o 
  -2  18   2       35.21       32.58      2.89 o 
  -1  18   2      166.92      168.29      2.00 o 
   0  18   2       65.51       62.63      1.37 o 
   1  18   2       98.84       84.10      2.23 o 
   2  18   2       17.41       20.62      1.34 o 
   3  18   2        5.00        7.41      1.24 o 
   4  18   2        3.67        1.60      1.73 o 
  -4  19   2        2.17        2.89      1.82 o 
  -3  19   2        0.26       -1.05      1.36 o 
  -2  19   2      759.49      721.14     15.48 o 
  -1  19   2      717.44      694.91      7.23 o 
   0  19   2       47.81       49.69      1.31 o 
   1  19   2        6.60        7.38      0.79 o 
   2  19   2        8.66        5.59      0.93 o 
   3  19   2       21.18       22.39      1.81 o 
   4  19   2        7.00        8.13      2.28 o 
  -4  20   2        0.55        2.78      1.87 o 
  -3  20   2        7.61       10.25      2.09 o 
  -2  20   2       74.94       69.58      2.54 o 
  -1  20   2      173.15      171.81      2.40 o 
   0  20   2       20.73       24.62      1.09 o 
   1  20   2      125.60      123.23      2.39 o 
   2  20   2        0.97        1.79      0.80 o 
   3  20   2        1.60        2.17      1.05 o 
   4  20   2        0.73       -0.16      1.76 o 
  -4  21   2        0.12       -1.54      1.54 o 
  -3  21   2       10.92        8.26      2.07 o 
  -2  21   2        2.48        2.22      1.06 o 
  -1  21   2       25.05       31.39      1.34 o 
   0  21   2      251.38      246.43      3.12 o 
   1  21   2       12.48       11.25      1.14 o 
   2  21   2        1.75        0.59      0.78 o 
   3  21   2        0.31        0.75      1.01 o 
   4  21   2       19.98       22.06      3.18 o 
  -4  22   2        4.17        4.07      2.09 o 
  -3  22   2        0.15        0.31      1.49 o 
  -2  22   2       11.15       11.09      1.44 o 
  -1  22   2     1030.60     1011.07      7.40 o 
   0  22   2      366.42      343.53      3.44 o 
   1  22   2       36.75       33.98      2.04 o 
   2  22   2        4.94        2.72      0.90 o 
   3  22   2        0.57       -0.24      1.27 o 
   4  22   2        1.33        3.30      2.07 o 
  -4  23   2       19.24       13.22      2.69 o 
  -3  23   2       42.49       42.51      3.26 o 
  -2  23   2       17.30       22.03      2.08 o 
  -1  23   2      124.55      135.62      3.00 o 
   0  23   2        9.76       12.11      1.04 o 
   1  23   2        9.26        6.55      1.16 o 
   2  23   2       23.62       21.74      1.81 o 
   3  23   2        0.03        2.73      1.79 o 
  -3  24   2       17.15       21.79      2.55 o 
  -2  24   2       61.15       59.17      2.83 o 
  -1  24   2       19.96       20.11      1.54 o 
   0  24   2       29.87       32.64      1.56 o 
   1  24   2        2.12        1.47      0.87 o 
   2  24   2        0.05        0.55      1.01 o 
   3  24   2       11.19       11.53      2.49 o 
  -3  25   2       25.17       22.14      2.69 o 
  -2  25   2        6.79        6.32      1.46 o 
  -1  25   2       45.42       45.08      2.22 o 
   0  25   2        7.34       11.03      1.12 o 
   1  25   2        0.22        0.35      0.86 o 
   2  25   2       28.11       28.70      2.25 o 
   3  25   2        0.03        0.95      1.72 o 
  -3  26   2        0.05        1.04      1.55 o 
  -2  26   2       36.87       33.96      2.54 o 
  -1  26   2        0.16        0.19      0.95 o 
   0  26   2       24.39       28.97      1.69 o 
   1  26   2       83.09       85.61      2.61 o 
   2  26   2       41.27       35.11      2.51 o 
   3  26   2        7.82        2.25      2.38 o 
  -3  27   2        0.77        0.63      1.58 o 
  -2  27   2        2.14        1.47      1.29 o 
  -1  27   2        7.58        6.51      1.46 o 
   0  27   2       29.87       30.67      1.92 o 
   1  27   2       75.16       79.06      2.88 o 
   2  27   2       37.78       41.43      2.76 o 
   3  27   2        1.41        1.27      2.24 o 
  -3  28   2        1.94        1.30      1.72 o 
  -2  28   2        8.99       11.80      1.86 o 
  -1  28   2        5.56        5.83      1.52 o 
   0  28   2       59.71       59.09      2.35 o 
   1  28   2       65.20       67.08      2.75 o 
   2  28   2        0.05        1.17      1.65 o 
   3  28   2        0.54        1.55      2.81 o 
  -2  29   2        0.12        0.39      1.30 o 
  -1  29   2        0.00        0.36      1.20 o 
   0  29   2       25.11       26.78      2.07 o 
   1  29   2       52.64       58.38      2.68 o 
   2  29   2       53.44       63.71      3.67 o 
  -2  30   2       32.52       30.14      2.70 o 
  -1  30   2        3.12        3.27      1.39 o 
   0  30   2        6.44        7.45      1.58 o 
   1  30   2        0.15        1.22      1.18 o 
   2  30   2        3.62        1.92      1.67 o 
  -2  31   2        1.01        0.92      1.62 o 
  -1  31   2        2.89        4.59      1.51 o 
   0  31   2        4.47        8.26      1.95 o 
   1  31   2       66.42       72.05      3.10 o 
   2  31   2        3.66        3.91      1.83 o 
  -2  32   2        0.34       -0.28      1.82 o 
  -1  32   2       31.69       35.17      3.80 o 
   0  32   2       10.55       14.93      2.30 o 
   1  32   2        3.68        8.33      1.63 o 
  -1  33   2        2.82        2.35      1.66 o 
   0  33   2       15.37       16.42      2.46 o 
   1  33   2        6.91        7.09      2.11 o 
   0  34   2        0.07       -0.13      1.62 o 
  -5   1   3        1.99        5.30      2.19 o 
  -4   1   3        7.43        8.40      0.95 o 
  -3   1   3      159.59      165.29      2.08 o 
  -2   1   3      194.79      191.74      1.42 o 
  -1   1   3      140.63      148.59      1.47 o 
   0   1   3      553.99      505.73      8.17 o 
   1   1   3      226.77      224.27      4.06 o 
   2   1   3       62.31       67.10      1.43 o 
   3   1   3      128.40      135.77      2.38 o 
   4   1   3      168.37      171.45      4.48 o 
   5   1   3       18.43       20.51      2.67 o 
  -5   2   3        0.27        1.10      1.87 o 
  -4   2   3        6.72        8.85      1.15 o 
  -3   2   3      133.53      125.33      1.71 o 
  -2   2   3       14.77       21.33      1.03 o 
  -1   2   3     1858.66     1839.79     16.95 o 
   0   2   3      379.88      348.16      3.56 o 
   1   2   3      418.99      428.74      5.72 o 
   2   2   3      105.48      121.29      2.37 o 
   3   2   3       11.85       12.05      1.01 o 
   4   2   3        0.08        0.18      0.85 o 
   5   2   3       48.79       50.97      3.73 o 
  -5   3   3        0.05        0.55      2.73 o 
  -4   3   3       23.63       21.37      1.53 o 
  -3   3   3       68.75       67.39      1.32 o 
  -2   3   3      421.10      441.74      3.46 o 
  -1   3   3      263.34      256.48      3.35 o 
   0   3   3      160.02      153.18      4.96 o 
   1   3   3       38.98       39.25      0.67 o 
   2   3   3        2.79        1.13      0.33 o 
   3   3   3       80.18       73.99      2.14 o 
   4   3   3       12.18       12.83      1.54 o 
   5   3   3        1.64       -0.84      1.57 o 
  -5   4   3        8.31       10.08      2.22 o 
  -4   4   3        2.60        3.37      1.02 o 
  -3   4   3        0.05       -0.15      0.41 o 
  -2   4   3      694.73      690.15      8.92 o 
  -1   4   3      690.22      662.51      5.79 o 
   0   4   3      195.31      191.93      2.32 o 
   1   4   3      104.47      106.99      1.35 o 
   2   4   3       11.45       10.91      0.59 o 
   3   4   3       72.31       71.31      2.05 o 
   4   4   3       14.04       14.04      1.50 o 
   5   4   3        0.00       -1.47      1.47 o 
  -5   5   3        1.81        1.84      1.72 o 
  -4   5   3        9.40        6.56      1.16 o 
  -3   5   3        0.57        0.33      0.45 o 
  -2   5   3       39.95       40.25      1.14 o 
  -1   5   3       56.93       65.22      1.31 o 
   0   5   3       22.46       23.86      0.57 o 
   1   5   3      254.04      316.08      4.08 o 
   2   5   3      961.69     1023.25     12.74 o 
   3   5   3       50.33       50.49      1.79 o 
   4   5   3       66.79       72.15      2.57 o 
   5   5   3        0.00        1.41      1.65 o 
  -5   6   3        2.02        3.01      1.42 o 
  -4   6   3        4.43        4.68      1.09 o 
  -3   6   3       48.23       47.34      1.18 o 
  -2   6   3        5.54        7.27      0.41 o 
  -1   6   3      954.57     1008.53      7.87 o 
   0   6   3      394.87      397.36      5.98 o 
   1   6   3       91.20       88.78      1.05 o 
   2   6   3      310.94      317.09      4.91 o 
   3   6   3       21.89       24.32      1.49 o 
   4   6   3        0.12        1.42      1.23 o 
   5   6   3        0.83        1.29      1.70 o 
  -5   7   3        0.01        1.35      1.35 o 
  -4   7   3        3.15        1.25      1.09 o 
  -3   7   3       14.79       18.57      1.19 o 
  -2   7   3       26.77       23.46      0.60 o 
  -1   7   3      596.76      616.77      6.87 o 
   0   7   3       99.92       98.30      1.52 o 
   1   7   3      644.51      731.07      9.17 o 
   2   7   3      176.43      189.23      2.96 o 
   3   7   3       71.05       74.88      2.14 o 
   4   7   3       19.39       19.86      1.99 o 
   5   7   3       11.62       11.72      2.24 o 
  -5   8   3        8.26        6.67      1.63 o 
  -4   8   3        5.23        4.41      1.29 o 
  -3   8   3       13.86       12.61      1.26 o 
  -2   8   3      376.99      364.65      4.58 o 
  -1   8   3       29.57       38.51      1.18 o 
   0   8   3      177.53      171.43      1.67 o 
   1   8   3        3.35        1.54      0.33 o 
   2   8   3      215.96      222.89      4.22 o 
   3   8   3       18.85       21.60      1.35 o 
   4   8   3       25.73       27.07      2.25 o 
   5   8   3        1.31        0.52      1.59 o 
  -5   9   3        0.00       -0.63      1.31 o 
  -4   9   3        0.46        0.41      1.05 o 
  -3   9   3       12.43        8.98      1.18 o 
  -2   9   3      235.24      261.24      2.56 o 
  -1   9   3       10.55        8.41      0.36 o 
   0   9   3        8.45        5.01      0.35 o 
   1   9   3      287.54      307.57      4.47 o 
   2   9   3       54.80       51.85      1.29 o 
   3   9   3        9.24        8.33      0.99 o 
   4   9   3        0.46        1.07      1.16 o 
   5   9   3        0.01        0.18      1.62 o 
  -5  10   3        2.57        3.20      1.42 o 
  -4  10   3       16.23       16.81      2.05 o 
  -3  10   3        0.20        1.13      0.84 o 
  -2  10   3       24.99       28.11      0.91 o 
  -1  10   3      467.44      444.45      3.46 o 
   0  10   3       55.22       63.32      1.36 o 
   1  10   3      428.73      431.53      5.05 o 
   2  10   3        0.07       -0.15      0.44 o 
   3  10   3       11.75       11.07      1.10 o 
   4  10   3       42.80       45.84      2.83 o 
   5  10   3        0.01       -0.31      1.85 o 
  -5  11   3        1.89        0.18      1.45 o 
  -4  11   3       10.09        8.15      1.75 o 
  -3  11   3      407.59      419.73      9.34 o 
  -2  11   3       62.69       63.51      1.37 o 
  -1  11   3      179.46      177.69      1.69 o 
   0  11   3     1262.20     1306.08     17.48 o 
   1  11   3      252.84      260.57      3.72 o 
   2  11   3        1.81        1.81      0.50 o 
   3  11   3      439.49      424.94      6.82 o 
   4  11   3        0.06       -0.02      1.17 o 
  -5  12   3        0.46        0.37      1.62 o 
  -4  12   3        1.31        0.00      1.28 o 
  -3  12   3       45.36       48.36      2.69 o 
  -2  12   3       44.88       44.24      1.28 o 
  -1  12   3      380.14      374.68      2.95 o 
   0  12   3     1755.02     1926.04     15.82 o 
   1  12   3       53.51       43.38      1.20 o 
   2  12   3       12.61       12.25      0.85 o 
   3  12   3      176.92      168.31      3.03 o 
   4  12   3        3.55        5.56      1.49 o 
  -5  13   3        3.15        3.44      1.80 o 
  -4  13   3        2.25        1.80      1.46 o 
  -3  13   3        2.09        1.47      1.10 o 
  -2  13   3       99.40      105.75      2.43 o 
  -1  13   3      190.13      191.10      1.96 o 
   0  13   3       40.96       39.91      0.89 o 
   1  13   3        7.48        8.00      0.57 o 
   2  13   3        0.14        0.21      0.50 o 
   3  13   3        0.37        1.40      0.90 o 
   4  13   3       38.42       39.55      2.71 o 
  -5  14   3        0.04       -0.35      1.61 o 
  -4  14   3        9.05        7.59      2.06 o 
  -3  14   3        6.09        4.40      1.32 o 
  -2  14   3       52.55       57.67      1.95 o 
  -1  14   3       22.55       29.69      0.70 o 
   0  14   3      267.27      277.30      3.60 o 
   1  14   3       17.05       24.10      0.85 o 
   2  14   3       40.77       40.17      2.53 o 
   3  14   3       64.32       61.04      2.22 o 
   4  14   3       42.87       40.26      3.57 o 
  -4  15   3        7.81        5.24      1.91 o 
  -3  15   3        0.00        0.01      1.04 o 
  -2  15   3       14.12       13.47      1.16 o 
  -1  15   3        1.15        0.98      0.31 o 
   0  15   3        1.14        2.31      0.48 o 
   1  15   3      159.03      177.11      2.48 o 
   2  15   3       18.39       15.68      1.04 o 
   3  15   3       14.53       15.06      1.76 o 
   4  15   3        1.57        1.26      1.29 o 
  -4  16   3        0.08       -0.96      1.48 o 
  -3  16   3       44.22       47.84      2.70 o 
  -2  16   3       17.01       17.38      1.30 o 
  -1  16   3       20.75       22.23      0.74 o 
   0  16   3        0.02        0.09      0.39 o 
   1  16   3       12.26       14.48      0.86 o 
   2  16   3      147.19      137.44      3.12 o 
   3  16   3        4.33        3.05      1.21 o 
   4  16   3        4.22        3.86      1.45 o 
  -4  17   3       20.96       18.95      2.71 o 
  -3  17   3       11.56       11.23      2.10 o 
  -2  17   3       16.12       17.76      1.37 o 
  -1  17   3       39.22       39.14      1.05 o 
   0  17   3       16.10       15.31      0.80 o 
   1  17   3        0.11        0.21      0.48 o 
   2  17   3        0.75        0.66      0.64 o 
   3  17   3       18.96       16.51      1.84 o 
   4  17   3       24.07       24.86      2.72 o 
  -4  18   3        0.01       -0.01      1.59 o 
  -3  18   3        7.16        4.52      1.80 o 
  -2  18   3       36.38       33.17      1.75 o 
  -1  18   3       22.46       21.96      1.03 o 
   0  18   3      362.95      348.00      4.76 o 
   1  18   3      106.23      109.45      1.97 o 
   2  18   3       16.27       15.20      1.21 o 
   3  18   3        0.92        1.29      1.14 o 
   4  18   3        0.37       -0.04      2.07 o 
  -4  19   3        4.26        5.03      1.99 o 
  -3  19   3       35.99       39.20      3.39 o 
  -2  19   3      163.90      153.65      3.50 o 
  -1  19   3        2.54        4.75      0.68 o 
   0  19   3       32.75       31.24      1.22 o 
   1  19   3        0.14       -0.05      0.54 o 
   2  19   3       16.80       11.51      1.14 o 
   3  19   3        2.12        0.92      1.08 o 
   4  19   3        4.19        3.46      1.90 o 
  -4  20   3        0.02       -1.59      1.59 o 
  -3  20   3        1.63        2.41      1.44 o 
  -2  20   3      130.84      126.65      3.30 o 
  -1  20   3      151.38      146.63      2.93 o 
   0  20   3        5.56        4.65      0.70 o 
   1  20   3        8.61        6.69      0.86 o 
   2  20   3        2.99        2.84      0.87 o 
   3  20   3       17.78       15.47      2.05 o 
   4  20   3        5.23        4.56      2.11 o 
  -4  21   3        3.19        5.08      2.06 o 
  -3  21   3        5.12        7.39      1.76 o 
  -2  21   3       23.13       26.63      1.98 o 
  -1  21   3      402.24      380.04      4.97 o 
   0  21   3      142.92      129.20      2.50 o 
   1  21   3        0.12        0.47      0.66 o 
   2  21   3        6.05        6.69      1.05 o 
   3  21   3       22.13       22.06      2.40 o 
   4  21   3       29.99       33.86      3.76 o 
  -4  22   3        0.35       -0.11      1.66 o 
  -3  22   3       24.18       22.26      2.54 o 
  -2  22   3       32.77       30.71      2.33 o 
  -1  22   3       23.20       23.52      1.64 o 
   0  22   3        5.98        4.60      0.75 o 
   1  22   3      111.49       95.05      2.29 o 
   2  22   3       37.65       28.88      1.73 o 
   3  22   3        5.40        4.62      1.63 o 
  -4  23   3        2.11        3.91      1.84 o 
  -3  23   3        7.30        8.65      1.96 o 
  -2  23   3       61.35       62.45      2.85 o 
  -1  23   3      279.83      283.38      4.55 o 
   0  23   3       67.41       64.12      2.66 o 
   1  23   3       79.03       59.59      3.36 o 
   2  23   3       34.06       36.87      2.28 o 
   3  23   3        3.37        1.32      1.43 o 
  -3  24   3        0.01       -0.37      1.42 o 
  -2  24   3       26.01       27.85      2.32 o 
  -1  24   3       13.22       17.92      1.52 o 
   0  24   3       33.42       34.10      1.74 o 
   1  24   3       18.21       20.76      1.92 o 
   2  24   3        8.45        8.32      1.47 o 
   3  24   3        0.55        0.64      2.27 o 
  -3  25   3        5.11        4.07      1.74 o 
  -2  25   3        0.43        1.44      1.25 o 
  -1  25   3       25.96       24.31      1.74 o 
   0  25   3      406.50      380.44      5.51 o 
   1  25   3       21.72       19.42      1.72 o 
   2  25   3        7.89       11.29      1.64 o 
   3  25   3        0.07        0.63      2.21 o 
  -3  26   3        1.52        3.91      1.81 o 
  -2  26   3       40.36       40.18      2.71 o 
  -1  26   3        1.62        3.04      1.22 o 
   0  26   3       88.62      100.02      2.79 o 
   1  26   3       25.46       31.14      2.17 o 
   2  26   3        8.52        4.07      1.32 o 
   3  26   3        6.98        3.96      2.60 o 
  -3  27   3        4.22        2.27      1.92 o 
  -2  27   3        0.05        0.45      1.22 o 
  -1  27   3        1.56        3.09      1.23 o 
   0  27   3        0.97        3.31      1.28 o 
   1  27   3       33.78       33.58      2.26 o 
   2  27   3       17.70       16.80      1.99 o 
   3  27   3        9.76       10.83      3.31 o 
  -3  28   3        0.13        0.04      1.70 o 
  -2  28   3       10.74       11.11      1.89 o 
  -1  28   3        3.92        4.69      1.41 o 
   0  28   3       15.27       14.50      1.88 o 
   1  28   3        4.55        0.23      1.12 o 
   2  28   3        0.02        0.96      1.23 o 
  -2  29   3       12.24       14.56      2.09 o 
  -1  29   3       47.09       49.03      2.87 o 
   0  29   3        0.43        0.99      1.21 o 
   1  29   3        0.08        1.93      1.24 o 
   2  29   3        0.00        0.73      1.31 o 
  -2  30   3       56.53       63.53      3.43 o 
  -1  30   3       15.80       18.24      2.14 o 
   0  30   3        0.00       -1.13      1.13 o 
   1  30   3        2.20        5.31      1.43 o 
   2  30   3       93.72      114.70      5.58 o 
  -2  31   3       24.32       23.82      2.58 o 
  -1  31   3        1.67        3.14      1.74 o 
   0  31   3        1.08       -0.20      1.28 o 
   1  31   3       18.39       25.35      2.26 o 
   2  31   3       37.61       42.46      3.60 o 
  -1  32   3        8.61        6.69      1.94 o 
   0  32   3        7.62        7.02      1.92 o 
   1  32   3       27.01       28.32      2.70 o 
  -1  33   3        0.02       -0.58      1.55 o 
   0  33   3        2.75        5.46      1.99 o 
   1  33   3        0.51        1.98      1.76 o 
  -5   0   4        0.52        0.80      2.73 o 
  -4   0   4       22.73       24.17      3.18 o 
  -3   0   4      132.04      130.87      3.12 o 
  -2   0   4     1651.06     1407.06     75.32 o 
  -1   0   4       45.36       43.70      1.18 o 
   0   0   4     1498.58     1552.54     16.30 o 
   1   0   4     4656.14     5020.92     86.84 o 
   2   0   4       48.97       57.51      2.34 o 
   3   0   4        8.67        9.08      1.37 o 
   4   0   4       25.58       29.34      3.75 o 
   5   0   4       12.10       16.39      6.42 o 
  -5   1   4        4.43        4.54      2.15 o 
  -4   1   4       16.26       16.67      1.96 o 
  -3   1   4      264.19      256.70      2.91 o 
  -2   1   4     1153.92     1046.35      6.56 o 
  -1   1   4      464.72      473.10      2.34 o 
   0   1   4      659.21      636.15      5.76 o 
   1   1   4      647.02      666.70      8.91 o 
   2   1   4       90.33       81.31      1.69 o 
   3   1   4       14.67       13.68      1.08 o 
   4   1   4        3.86        4.73      1.58 o 
   5   1   4        4.60        4.58      1.89 o 
  -5   2   4        0.27        0.63      1.56 o 
  -4   2   4        1.36        0.99      0.87 o 
  -3   2   4      149.83      140.42      2.37 o 
  -2   2   4      427.53      414.82      3.94 o 
  -1   2   4        1.43        2.96      0.52 o 
   0   2   4     1069.93     1012.98     29.29 o 
   1   2   4       70.15       80.61      1.07 o 
   2   2   4      210.95      237.57      4.57 o 
   3   2   4       97.56      100.17      2.41 o 
   4   2   4        1.85        2.48      1.23 o 
   5   2   4        2.13       -0.05      1.95 o 
  -5   3   4        5.92        6.00      1.99 o 
  -4   3   4       38.04       38.92      2.05 o 
  -3   3   4      122.15      121.76      3.00 o 
  -2   3   4     1364.23     1203.04     92.38 o 
  -1   3   4        3.41        5.54      0.32 o 
   0   3   4       20.15       17.60      1.15 o 
   1   3   4      781.06      834.76     12.54 o 
   2   3   4      706.26      726.63     10.94 o 
   3   3   4       11.97       10.89      1.13 o 
   4   3   4        3.20        3.79      1.28 o 
   5   3   4        0.01       -0.29      1.60 o 
  -5   4   4        0.28        0.76      1.62 o 
  -4   4   4       10.96       12.04      1.38 o 
  -3   4   4      334.38      306.40      5.14 o 
  -2   4   4      118.45      124.28      1.81 o 
  -1   4   4      222.99      234.49      1.62 o 
   0   4   4      462.24      490.37      9.61 o 
   1   4   4       47.54       51.81      1.20 o 
   2   4   4       16.12       17.11      0.84 o 
   3   4   4       66.40       66.17      2.08 o 
   4   4   4        1.06        0.60      1.39 o 
   5   4   4        2.04        1.92      1.76 o 
  -5   5   4       14.36       15.19      2.55 o 
  -4   5   4       11.61       16.76      1.78 o 
  -3   5   4        2.26        4.90      0.78 o 
  -2   5   4      841.27      856.61      8.42 o 
  -1   5   4      951.27     1000.72      9.10 o 
   0   5   4        9.06       22.25      3.87 o 
   1   5   4       25.04       29.68      0.84 o 
   2   5   4      346.62      364.51      6.10 o 
   3   5   4       32.22       31.13      1.67 o 
   4   5   4       51.49       53.72      2.73 o 
   5   5   4       20.67       17.39      2.60 o 
  -5   6   4        0.18        1.30      1.77 o 
  -4   6   4        2.81        4.61      1.25 o 
  -3   6   4        9.64       11.43      1.12 o 
  -2   6   4       10.04       11.42      0.58 o 
  -1   6   4      116.00      104.89      1.35 o 
   0   6   4      425.89      440.11      4.39 o 
   1   6   4      203.55      197.59      3.09 o 
   2   6   4      230.14      238.78      4.34 o 
   3   6   4        1.00        1.99      0.80 o 
   4   6   4        1.83        2.76      1.13 o 
   5   6   4        0.01        0.87      2.02 o 
  -5   7   4        0.00       -0.07      1.69 o 
  -4   7   4        1.23        0.28      1.06 o 
  -3   7   4        2.26        3.54      0.85 o 
  -2   7   4      106.46      108.63      1.76 o 
  -1   7   4      343.91      343.39      4.32 o 
   0   7   4      617.11      627.73      5.09 o 
   1   7   4       73.43       81.43      1.88 o 
   2   7   4      288.38      270.34      5.12 o 
   3   7   4       15.41       16.00      1.36 o 
   4   7   4       86.49       88.32      3.33 o 
   5   7   4        2.71        2.87      1.86 o 
  -5   8   4        0.66        1.31      1.81 o 
  -4   8   4       26.35       26.89      2.17 o 
  -3   8   4       71.15       62.61      2.38 o 
  -2   8   4       62.02       57.95      1.02 o 
  -1   8   4      233.36      218.88      3.88 o 
   0   8   4      156.67      141.38      1.98 o 
   1   8   4        0.83        0.07      0.32 o 
   2   8   4        0.03        0.02      0.45 o 
   3   8   4      219.02      212.94      3.93 o 
   4   8   4        3.94        3.82      1.37 o 
  -5   9   4        0.21       -1.46      1.46 o 
  -4   9   4       12.30       12.73      1.72 o 
  -3   9   4        1.69        3.57      0.95 o 
  -2   9   4        6.88        5.08      0.71 o 
  -1   9   4      985.06      987.12     14.03 o 
   0   9   4       47.20       51.36      2.01 o 
   1   9   4        1.12        1.41      0.39 o 
   2   9   4       54.29       61.93      1.42 o 
   3   9   4      332.96      333.68      8.13 o 
   4   9   4        0.01        0.48      1.25 o 
  -5  10   4        3.01        2.61      1.54 o 
  -4  10   4        3.09        3.44      1.47 o 
  -3  10   4        0.04       -0.22      0.97 o 
  -2  10   4       37.52       41.89      1.40 o 
  -1  10   4      819.70      838.95     10.71 o 
   0  10   4      655.71      719.16      6.53 o 
   1  10   4      274.09      309.68      4.73 o 
   2  10   4        8.57        8.90      0.76 o 
   3  10   4       11.68       13.55      1.25 o 
   4  10   4       49.37       44.71      2.81 o 
  -5  11   4        0.04        0.33      1.48 o 
  -4  11   4        0.44        2.91      1.70 o 
  -3  11   4       43.95       48.21      2.27 o 
  -2  11   4       42.90       43.17      1.48 o 
  -1  11   4       18.46       16.66      0.56 o 
   0  11   4      232.02      270.25      3.65 o 
   1  11   4      156.04      166.89      2.25 o 
   2  11   4       23.29       24.17      1.12 o 
   3  11   4       94.48       96.76      2.45 o 
   4  11   4        1.70        2.35      1.31 o 
  -5  12   4        0.39        2.34      1.53 o 
  -4  12   4       20.21       17.93      2.86 o 
  -3  12   4        1.11        1.20      0.99 o 
  -2  12   4       80.54       85.33      2.07 o 
  -1  12   4      297.10      299.28      2.83 o 
   0  12   4      849.30      856.82     16.97 o 
   1  12   4      112.98      109.11      2.02 o 
   2  12   4        0.51        0.26      0.56 o 
   3  12   4        4.54        4.24      0.96 o 
   4  12   4       15.29       16.33      1.99 o 
  -5  13   4        0.01        0.32      1.49 o 
  -4  13   4        0.52        1.86      1.65 o 
  -3  13   4        0.38        1.11      1.01 o 
  -2  13   4       57.81       58.96      1.91 o 
  -1  13   4       23.25       20.83      0.61 o 
   0  13   4       10.94       13.41      0.68 o 
   1  13   4      337.53      354.92      6.38 o 
   2  13   4       50.41       48.79      1.43 o 
   3  13   4      119.35      112.92      3.48 o 
   4  13   4       47.39       49.09      3.04 o 
  -4  14   4       67.39       61.00      4.77 o 
  -3  14   4        1.44        4.44      1.35 o 
  -2  14   4       11.31       10.95      1.11 o 
  -1  14   4       20.14       19.46      0.65 o 
   0  14   4       25.80       28.41      0.84 o 
   1  14   4        3.74        4.30      0.59 o 
   2  14   4      118.03      114.75      2.08 o 
   3  14   4      190.19      198.68      5.44 o 
   4  14   4        0.56        0.96      1.27 o 
  -4  15   4        0.22        0.24      1.54 o 
  -3  15   4       12.57       12.48      1.79 o 
  -2  15   4        1.90        1.58      0.77 o 
  -1  15   4       83.35       80.80      1.22 o 
   0  15   4        0.45        0.34      0.36 o 
   1  15   4       13.16       10.33      0.77 o 
   2  15   4        7.79       10.21      0.92 o 
   3  15   4        3.16        3.63      1.30 o 
   4  15   4        2.84        1.99      1.37 o 
  -4  16   4        0.13       -0.84      1.52 o 
  -3  16   4       37.24       34.45      2.76 o 
  -2  16   4       82.31       79.53      2.78 o 
  -1  16   4      317.05      316.81      3.97 o 
   0  16   4       65.04       71.47      1.27 o 
   1  16   4       44.03       48.03      1.31 o 
   2  16   4       21.45       20.76      1.26 o 
   3  16   4       42.18       37.19      2.52 o 
   4  16   4        9.72       12.38      1.92 o 
  -4  17   4       18.11       20.19      2.90 o 
  -3  17   4        3.01        4.77      1.53 o 
  -2  17   4       66.83       63.48      2.14 o 
  -1  17   4        9.97        8.53      0.87 o 
   0  17   4        0.15       -0.37      0.47 o 
   1  17   4       43.44       34.64      1.21 o 
   2  17   4       67.32       60.77      5.76 o 
   3  17   4        8.61       10.70      1.67 o 
   4  17   4       40.53       43.25      3.05 o 
  -4  18   4        0.70        1.64      1.70 o 
  -3  18   4       24.99       23.49      2.42 o 
  -2  18   4       88.56       84.28      2.42 o 
  -1  18   4      110.09      102.10      2.46 o 
   0  18   4       25.53       22.63      1.07 o 
   1  18   4       41.10       41.53      1.42 o 
   2  18   4      181.07      173.72      4.03 o 
   3  18   4        8.74        8.96      1.60 o 
   4  18   4        0.08       -0.31      1.36 o 
  -4  19   4        0.04       -0.52      1.41 o 
  -3  19   4       73.47       77.24      3.51 o 
  -2  19   4       64.65       62.07      2.22 o 
  -1  19   4        9.83        9.14      1.13 o 
   0  19   4       29.07       25.88      1.17 o 
   1  19   4       11.57        8.26      0.90 o 
   2  19   4       73.08       59.05      2.02 o 
   3  19   4        0.07        0.55      1.17 o 
   4  19   4        2.82        2.50      1.69 o 
  -4  20   4        0.20        0.06      1.41 o 
  -3  20   4       10.23        9.90      1.88 o 
  -2  20   4       65.48       65.49      2.55 o 
  -1  20   4        1.20        2.25      0.89 o 
   0  20   4       47.08       45.08      1.39 o 
   1  20   4       21.59       16.67      1.18 o 
   2  20   4       38.15       35.79      1.81 o 
   3  20   4       34.34       34.34      2.61 o 
   4  20   4        3.05        1.83      1.93 o 
  -4  21   4        1.38       -0.30      1.55 o 
  -3  21   4        2.95        5.97      1.70 o 
  -2  21   4       33.58       31.67      2.64 o 
  -1  21   4       29.87       31.60      1.82 o 
   0  21   4       41.06       35.22      1.40 o 
   1  21   4        9.55        8.39      0.96 o 
   2  21   4        1.21        0.65      0.79 o 
   3  21   4        9.68        8.30      1.69 o 
  -4  22   4        0.05        0.92      1.68 o 
  -3  22   4       11.91        9.39      2.00 o 
  -2  22   4       52.92       46.88      2.66 o 
  -1  22   4      242.47      230.95      3.86 o 
   0  22   4        3.79        3.89      0.90 o 
   1  22   4       95.84       78.41      2.06 o 
   2  22   4        1.93        0.82      0.99 o 
   3  22   4        0.52        1.50      1.32 o 
  -4  23   4       10.53        7.59      2.15 o 
  -3  23   4       55.35       57.68      3.55 o 
  -2  23   4       53.88       47.00      2.83 o 
  -1  23   4        8.71       10.43      1.31 o 
   0  23   4       21.62       18.70      1.52 o 
   1  23   4        6.53        6.64      1.00 o 
   2  23   4        0.49       -0.27      0.95 o 
   3  23   4        2.92        3.62      1.46 o 
  -3  24   4        3.89        6.09      1.89 o 
  -2  24   4       49.70       49.20      2.72 o 
  -1  24   4        8.58        7.38      1.18 o 
   0  24   4        1.95        2.50      1.09 o 
   1  24   4       16.83       16.22      1.49 o 
   2  24   4        6.44        5.24      1.29 o 
   3  24   4        2.08        2.77      1.48 o 
  -3  25   4        0.95        2.24      1.73 o 
  -2  25   4       66.00       61.98      2.99 o 
  -1  25   4        0.10        0.70      0.96 o 
   0  25   4        0.85        1.75      1.02 o 
   1  25   4       24.02       22.17      2.10 o 
   2  25   4       19.31       20.42      1.93 o 
   3  25   4        0.21       -0.95      1.28 o 
  -3  26   4       45.59       41.50      3.87 o 
  -2  26   4        8.65       10.32      1.79 o 
  -1  26   4       10.77       10.98      1.50 o 
   0  26   4        2.70        1.66      1.06 o 
   1  26   4       18.17       18.40      2.10 o 
   2  26   4       10.69        9.81      1.62 o 
   3  26   4        0.07       -1.60      1.60 o 
  -3  27   4        2.17        2.90      1.83 o 
  -2  27   4        3.37        3.90      1.48 o 
  -1  27   4        7.04        7.52      2.45 o 
   0  27   4       11.85        9.97      1.47 o 
   1  27   4       48.58       47.89      2.60 o 
   2  27   4        3.28        6.72      1.64 o 
  -3  28   4        2.73        4.96      1.99 o 
  -2  28   4        3.08        4.02      1.56 o 
  -1  28   4        0.45        0.07      1.12 o 
   0  28   4        0.52        1.16      1.29 o 
   1  28   4        0.72        1.28      1.15 o 
   2  28   4        1.05        0.31      1.30 o 
  -2  29   4        8.50        9.48      1.84 o 
  -1  29   4        0.22       -0.70      1.22 o 
   0  29   4        0.01        0.07      1.20 o 
   1  29   4        6.21        5.27      1.42 o 
   2  29   4        0.84       -0.41      1.36 o 
  -2  30   4        0.34        0.67      1.37 o 
  -1  30   4        8.59        6.52      1.82 o 
   0  30   4       15.33       17.39      2.17 o 
   1  30   4        7.07       11.67      1.95 o 
   2  30   4       26.67       27.83      2.69 o 
  -2  31   4        0.13        0.16      1.63 o 
  -1  31   4       25.26       30.95      3.11 o 
   0  31   4        0.77        0.62      1.33 o 
   1  31   4        0.16        2.04      1.49 o 
  -1  32   4       14.39       19.07      2.60 o 
   0  32   4        0.38       -0.15      1.40 o 
   1  32   4        1.14        0.91      1.49 o 
   0  33   4        9.42       10.46      2.28 o 
  -5   1   5        0.73       -0.65      1.60 o 
  -4   1   5        1.83        1.10      1.47 o 
  -3   1   5        0.17        0.08      0.71 o 
  -2   1   5       89.72       91.96      3.68 o 
  -1   1   5      118.15      126.06      1.45 o 
   1   1   5       98.04       80.55      1.21 o 
   2   1   5      142.80      154.19      2.40 o 
   3   1   5       81.92       79.63      2.28 o 
   4   1   5       14.55       14.91      2.31 o 
  -5   2   5        0.32        1.18      1.80 o 
  -4   2   5       11.88        9.74      2.06 o 
  -3   2   5      125.23      132.83      2.99 o 
  -2   2   5      217.68      205.73      2.49 o 
  -1   2   5      333.90      346.41      3.46 o 
   0   2   5        4.53        7.21      0.48 o 
   1   2   5      297.97      289.96      5.26 o 
   2   2   5        1.52        3.23      0.66 o 
   3   2   5        1.58        1.10      0.77 o 
   4   2   5       66.63       69.62      3.50 o 
  -5   3   5        1.34        2.73      1.82 o 
  -4   3   5        1.60        0.68      1.16 o 
  -3   3   5        8.35        7.12      1.01 o 
  -2   3   5       73.69       77.31      1.64 o 
  -1   3   5      491.21      531.95      5.16 o 
   0   3   5      900.81      960.18     11.68 o 
   1   3   5      261.76      302.73      4.31 o 
   2   3   5       68.92       69.56      1.84 o 
   3   3   5        0.00       -0.07      0.72 o 
   4   3   5       30.64       33.82      2.91 o 
  -5   4   5        0.75        1.08      1.81 o 
  -4   4   5        2.83        2.48      1.30 o 
  -3   4   5       79.49       62.80     11.27 o 
  -2   4   5       11.55       10.65      0.91 o 
  -1   4   5      268.90      288.57      2.90 o 
   0   4   5      178.90      211.96      3.60 o 
   1   4   5       34.34       28.86      0.88 o 
   2   4   5      103.61      109.52      2.30 o 
   3   4   5       24.57       20.42      1.50 o 
   4   4   5       10.23       11.84      2.02 o 
  -5   5   5        6.37        8.41      2.33 o 
  -4   5   5        0.70        0.80      1.23 o 
  -3   5   5       32.53       32.32      1.89 o 
  -2   5   5       67.15       69.23      1.39 o 
  -1   5   5      179.90      199.55      1.85 o 
   0   5   5      201.40      213.23      4.11 o 
   1   5   5      251.93      283.91      4.78 o 
   2   5   5       25.69       26.19      1.20 o 
   3   5   5       66.06       65.91      2.20 o 
   4   5   5        0.04       -1.07      1.25 o 
  -5   6   5        1.00        1.30      2.46 o 
  -4   6   5        0.99        0.87      1.29 o 
  -3   6   5        8.37        5.28      1.15 o 
  -2   6   5       27.51       36.57      1.07 o 
  -1   6   5      258.47      281.06      3.77 o 
   0   6   5       11.38       14.11      0.63 o 
   1   6   5       47.85       55.01      1.08 o 
   2   6   5       59.71       67.51      1.79 o 
   3   6   5       34.78       32.63      1.84 o 
   4   6   5        5.63        7.80      1.87 o 
  -5   7   5        0.55        1.57      1.88 o 
  -4   7   5       16.06       17.15      2.08 o 
  -3   7   5        0.06       -0.46      0.88 o 
  -2   7   5      155.21      171.82      1.77 o 
  -1   7   5      159.65      167.54      1.94 o 
   0   7   5        5.35        4.46      0.45 o 
   1   7   5        0.46       -0.15      0.34 o 
   2   7   5        8.39        9.08      0.92 o 
   3   7   5      141.10      131.67      2.97 o 
   4   7   5       27.44       31.98      2.57 o 
  -5   8   5        7.37        9.51      2.48 o 
  -4   8   5        3.84        4.52      1.50 o 
  -3   8   5      178.61      179.51      4.40 o 
  -2   8   5       13.08       13.79      0.68 o 
  -1   8   5        1.20        0.17      0.40 o 
   0   8   5        8.14        9.80      0.58 o 
   1   8   5      104.31      104.78      1.70 o 
   2   8   5       99.06       99.71      2.18 o 
   3   8   5       18.04       16.53      1.45 o 
   4   8   5        0.74        2.69      1.31 o 
  -5   9   5        0.02        0.69      1.80 o 
  -4   9   5       12.31       14.57      2.46 o 
  -3   9   5      135.99      148.57      3.57 o 
  -2   9   5       88.81       94.77      1.64 o 
   0   9   5      844.11      866.07      9.63 o 
   1   9   5      287.26      290.55      4.68 o 
   2   9   5       67.68       69.30      2.40 o 
   3   9   5       30.13       36.24      1.91 o 
   4   9   5        0.39       -0.04      1.22 o 
  -5  10   5        2.04        1.10      1.96 o 
  -4  10   5        0.37        1.24      1.57 o 
  -3  10   5       22.19       25.97      1.81 o 
  -2  10   5      319.22      335.71      4.84 o 
  -1  10   5       19.08       24.98      0.99 o 
   0  10   5       29.88       27.70      0.85 o 
   1  10   5      182.86      163.88      3.23 o 
   2  10   5      103.92       97.43      2.41 o 
   3  10   5       46.57       46.14      2.03 o 
   4  10   5        0.12       -0.78      1.18 o 
  -5  11   5        1.30        3.44      2.14 o 
  -4  11   5      141.32      144.55      5.62 o 
  -3  11   5       98.49      100.88      2.83 o 
  -2  11   5        7.11        5.95      0.83 o 
  -1  11   5      558.79      564.09      6.30 o 
   0  11   5      120.01      116.38      1.56 o 
   1  11   5      162.95      159.35      2.73 o 
   2  11   5      182.19      174.94      3.10 o 
   3  11   5       26.42       28.90      2.02 o 
   4  11   5        6.53        4.01      1.46 o 
  -5  12   5        0.08        1.46      1.64 o 
  -4  12   5        0.94        3.43      1.83 o 
  -3  12   5        4.00        3.81      1.12 o 
  -2  12   5      108.80       98.74      2.36 o 
  -1  12   5       93.45      107.46      1.79 o 
   0  12   5        4.98        6.00      0.58 o 
   1  12   5       32.39       28.19      1.10 o 
   2  12   5      336.08      315.12      6.05 o 
   3  12   5      154.27      157.13      4.83 o 
   4  12   5       11.21        9.94      2.02 o 
  -4  13   5        0.55        0.26      1.62 o 
  -3  13   5       36.39       37.61      1.93 o 
  -2  13   5       36.83       32.11      1.64 o 
  -1  13   5      198.84      203.98      3.88 o 
   0  13   5      101.38       98.76      3.79 o 
   1  13   5      157.07      139.14      4.38 o 
   2  13   5       10.35       11.41      1.10 o 
   3  13   5       12.08       14.72      1.61 o 
   4  13   5        1.87        2.87      1.42 o 
  -4  14   5        1.87        1.38      1.51 o 
  -3  14   5       43.08       44.25      2.01 o 
  -2  14   5        0.59        1.73      0.82 o 
  -1  14   5      253.65      255.13      3.51 o 
   0  14   5       40.74       36.05      1.03 o 
   1  14   5       34.22       33.16      1.70 o 
   2  14   5      644.19      623.90      9.16 o 
   3  14   5        0.94        1.98      1.17 o 
   4  14   5        7.27        4.83      1.56 o 
  -4  15   5       12.29       16.11      2.22 o 
  -3  15   5       14.29       13.34      1.69 o 
  -2  15   5       14.66       12.59      1.20 o 
  -1  15   5        8.63        8.83      0.71 o 
   0  15   5      134.23      154.77      2.17 o 
   1  15   5      197.77      195.44      2.71 o 
   2  15   5       23.30       28.66      1.47 o 
   3  15   5        8.18        4.87      1.37 o 
   4  15   5        5.82        8.25      1.79 o 
  -4  16   5        2.94        2.08      1.55 o 
  -3  16   5        0.04       -0.20      0.98 o 
  -2  16   5        2.34        2.51      0.88 o 
  -1  16   5        4.65        3.18      0.84 o 
   0  16   5        2.02        0.50      0.45 o 
   1  16   5      113.39      111.59      1.85 o 
   2  16   5      104.29       88.49      2.14 o 
   3  16   5       13.18       11.22      1.71 o 
   4  16   5        2.45       -0.89      1.31 o 
  -4  17   5        2.46        2.59      1.58 o 
  -3  17   5       25.36       24.72      2.19 o 
  -2  17   5       48.51       45.59      2.10 o 
  -1  17   5        0.68        3.52      0.92 o 
   0  17   5        1.07        2.50      0.52 o 
   1  17   5       18.69       17.09      1.03 o 
   2  17   5        0.11       -0.66      0.66 o 
   3  17   5       57.26       62.17      2.98 o 
   4  17   5        1.69        1.41      1.44 o 
  -4  18   5        0.31        0.14      1.49 o 
  -3  18   5       19.32       22.05      2.14 o 
  -2  18   5       28.44       26.20      1.73 o 
  -1  18   5      351.93      340.70      4.33 o 
   0  18   5       26.07       26.91      1.04 o 
   1  18   5        0.78        0.72      0.61 o 
   2  18   5       10.17       10.02      1.06 o 
   3  18   5        0.11        0.34      1.19 o 
   4  18   5        1.99        1.05      1.53 o 
  -4  19   5       15.44       20.69      2.61 o 
  -3  19   5        8.38        8.46      1.61 o 
  -2  19   5       11.26       12.26      1.36 o 
  -1  19   5       18.50       20.05      1.48 o 
   0  19   5       30.41       22.18      1.14 o 
   1  19   5        4.37        1.75      0.71 o 
   2  19   5       15.05       13.61      1.29 o 
   3  19   5        3.27        2.96      1.41 o 
   4  19   5       11.37       14.49      2.47 o 
  -4  20   5       18.49       22.93      2.78 o 
  -3  20   5        2.72        2.49      1.31 o 
  -2  20   5      320.65      334.67      8.70 o 
  -1  20   5       24.99       27.60      1.70 o 
   0  20   5        7.18        9.18      1.01 o 
   1  20   5       10.11        8.29      0.97 o 
   2  20   5        8.57        8.04      1.21 o 
   3  20   5       32.67       38.63      2.79 o 
  -4  21   5        0.01        0.14      1.61 o 
  -3  21   5        0.05        1.56      1.31 o 
  -2  21   5      214.88      204.82      4.22 o 
  -1  21   5        5.25        6.20      1.12 o 
   0  21   5        1.89        2.68      0.94 o 
   1  21   5       44.16       34.65      1.63 o 
   2  21   5       19.18       16.66      1.68 o 
   3  21   5      101.32      120.24      5.23 o 
  -4  22   5        1.57        1.32      1.73 o 
  -3  22   5       63.18       66.29      3.22 o 
  -2  22   5        6.20        4.95      1.39 o 
  -1  22   5       10.05       10.86      1.28 o 
   0  22   5       76.54       62.61      3.09 o 
   1  22   5       10.31        5.28      0.91 o 
   2  22   5        0.60        0.26      0.97 o 
   3  22   5        1.76        0.83      1.34 o 
  -3  23   5       13.74       12.59      1.95 o 
  -2  23   5        5.88        6.52      1.47 o 
  -1  23   5        4.88        3.26      1.02 o 
   0  23   5       15.15       10.10      1.61 o 
   1  23   5       55.86       61.23      1.97 o 
   2  23   5        7.17       10.64      1.48 o 
   3  23   5        4.37        3.39      1.52 o 
  -3  24   5        5.90        7.31      1.76 o 
  -2  24   5        3.35        3.79      1.35 o 
  -1  24   5       61.92       63.33      2.79 o 
   0  24   5        4.19        3.19      1.11 o 
   1  24   5       14.21       15.24      1.84 o 
   2  24   5        0.88        1.75      1.17 o 
   3  24   5        0.66        1.03      1.45 o 
  -3  25   5        7.77        8.13      1.77 o 
  -2  25   5        9.19       11.05      1.83 o 
  -1  25   5        9.60        8.77      1.42 o 
   0  25   5        0.57       -0.57      0.96 o 
   1  25   5        1.07        0.03      1.11 o 
   2  25   5        0.00       -0.25      1.08 o 
   3  25   5        2.80        3.05      1.59 o 
  -3  26   5       35.98       37.30      3.01 o 
  -2  26   5        9.92       10.93      1.80 o 
  -1  26   5        5.78        5.29      1.27 o 
   0  26   5        0.30        0.91      1.15 o 
   1  26   5        2.28        1.39      1.18 o 
   2  26   5       19.26       16.92      1.89 o 
  -3  27   5        4.88        4.70      2.01 o 
  -2  27   5        7.31        6.17      1.62 o 
  -1  27   5       15.07       16.90      1.82 o 
   0  27   5        4.92        5.48      1.51 o 
   1  27   5       10.65        7.63      1.67 o 
   2  27   5        2.15        2.23      1.59 o 
  -2  28   5        1.21        3.45      1.51 o 
  -1  28   5        2.94        3.38      1.41 o 
   0  28   5        0.14        0.46      1.35 o 
   1  28   5        0.99       -0.05      1.30 o 
   2  28   5        0.54        0.88      1.25 o 
  -2  29   5       24.05       26.10      2.60 o 
  -1  29   5        6.60        6.48      1.84 o 
   0  29   5        1.76        1.21      1.35 o 
   1  29   5       14.41       19.76      2.26 o 
   2  29   5        5.51        5.78      1.64 o 
  -2  30   5        0.22       -0.28      1.42 o 
  -1  30   5        3.48        3.05      1.79 o 
   0  30   5       16.08       19.50      2.28 o 
   1  30   5       34.40       43.91      3.52 o 
  -1  31   5        4.54        3.18      1.76 o 
   0  31   5        0.37        0.63      1.41 o 
   1  31   5       11.01       10.48      1.97 o 
  -1  32   5        9.76       10.83      2.32 o 
   0  32   5        7.39       10.40      2.02 o 
  -5   0   6        0.00        2.25      3.37 o 
  -4   0   6        8.19        5.78      3.21 o 
  -3   0   6       10.24        8.84      2.12 o 
  -2   0   6       21.37       24.29      1.15 o 
  -1   0   6       18.74       16.64      1.19 o 
   0   0   6     3073.95     3465.52     82.11 o 
   1   0   6        0.14        1.03      0.49 o 
   2   0   6       26.04       29.85      1.93 o 
   3   0   6       51.82       49.88      3.13 o 
   4   0   6       89.48       82.40      7.22 o 
  -5   1   6        0.03        0.72      2.49 o 
  -4   1   6       49.43       47.11      3.88 o 
  -3   1   6      281.71      236.64      3.60 o 
  -2   1   6       32.61       42.90      1.00 o 
  -1   1   6      144.30      146.52      1.76 o 
   0   1   6     1119.48     1175.43     16.61 o 
   1   1   6      110.87      102.26      1.41 o 
   2   1   6       17.68       21.64      1.23 o 
   3   1   6        0.29        0.34      0.77 o 
   4   1   6       17.50       17.80      2.44 o 
  -5   2   6        1.98        3.79      2.31 o 
  -4   2   6        2.28        0.47      1.59 o 
  -3   2   6       10.98       13.16      1.39 o 
  -2   2   6       36.35       36.67      0.89 o 
  -1   2   6       38.78       36.51      2.96 o 
   0   2   6        7.94        6.98      0.60 o 
   2   2   6       54.64       49.45      1.84 o 
   3   2   6        9.74        9.55      1.19 o 
   4   2   6        9.35        7.87      1.88 o 
  -5   3   6        2.72        1.66      1.95 o 
  -4   3   6        9.03        9.46      2.19 o 
  -3   3   6       39.13       39.68      2.23 o 
  -2   3   6        3.15        6.30      0.51 o 
  -1   3   6       80.67       91.13      1.36 o 
   0   3   6      262.28      273.22      7.68 o 
   1   3   6     1516.35     1725.25     31.07 o 
   2   3   6      118.15      122.51      2.30 o 
   3   3   6       53.49       52.50      2.19 o 
   4   3   6       49.18       52.31      3.37 o 
  -5   4   6        0.01       -1.12      1.71 o 
  -4   4   6       66.80       62.35      3.67 o 
  -3   4   6       23.59       22.75      1.56 o 
  -2   4   6      209.08      187.22     12.33 o 
  -1   4   6      738.56      767.23      7.18 o 
   0   4   6       18.13       11.72      1.54 o 
   1   4   6      346.79      365.40      5.41 o 
   2   4   6       56.70       54.86      1.64 o 
   3   4   6       39.90       40.37      1.98 o 
   4   4   6        9.15        9.33      1.92 o 
  -5   5   6        0.58       -0.78      1.86 o 
  -4   5   6       17.36       17.18      2.14 o 
  -3   5   6       15.64       11.10      2.79 o 
  -2   5   6       21.06       23.86      1.03 o 
  -1   5   6       15.71       13.17      0.66 o 
   0   5   6        7.96       11.45      0.71 o 
   1   5   6        6.65        7.47      0.61 o 
   2   5   6       10.37        8.56      0.89 o 
   3   5   6      116.20      118.15      3.64 o 
   4   5   6        0.74        0.24      1.42 o 
  -5   6   6        5.06        4.93      2.55 o 
  -4   6   6        7.73        6.75      1.66 o 
  -3   6   6        2.32        1.55      0.87 o 
  -2   6   6       16.30       18.13      0.91 o 
  -1   6   6        0.97        0.50      0.29 o 
   0   6   6       80.93       82.89      1.48 o 
   1   6   6      260.75      266.25      3.89 o 
   2   6   6       30.03       30.68      1.62 o 
   3   6   6       28.75       34.37      2.06 o 
   4   6   6        0.63        0.07      1.40 o 
  -5   7   6        0.07        0.01      1.88 o 
  -4   7   6        0.62        1.22      1.20 o 
  -3   7   6        8.89       12.15      1.33 o 
  -2   7   6       37.99       39.44      1.16 o 
  -1   7   6       69.55       66.70      0.91 o 
   0   7   6      211.40      217.39      3.77 o 
   1   7   6      535.34      525.65      9.46 o 
   2   7   6       51.09       52.47      1.91 o 
   3   7   6      271.47      266.05      7.48 o 
   4   7   6        0.07       -1.21      1.21 o 
  -5   8   6        7.56        5.60      2.31 o 
  -4   8   6        0.04        1.13      1.34 o 
  -3   8   6        3.63        2.00      0.97 o 
  -2   8   6       89.87       85.31      1.76 o 
  -1   8   6       77.62       86.59      1.59 o 
   0   8   6        0.23        0.43      0.40 o 
   1   8   6       17.43       18.44      0.86 o 
   2   8   6       29.55       26.97      1.64 o 
   3   8   6       30.66       34.58      2.17 o 
   4   8   6        0.04       -0.01      1.32 o 
  -5   9   6        4.11        3.90      2.18 o 
  -4   9   6        3.09        2.27      1.52 o 
  -3   9   6        8.45        7.60      1.12 o 
  -2   9   6       30.19       23.57      1.33 o 
  -1   9   6       65.20       65.03      1.03 o 
   0   9   6        9.34        8.00      0.64 o 
   1   9   6        2.54        2.68      0.53 o 
   2   9   6     1866.36     1807.63     27.29 o 
   3   9   6       68.78       64.74      2.57 o 
   4   9   6        5.53        2.98      1.39 o 
  -5  10   6        1.63        4.87      2.27 o 
  -4  10   6       11.37       11.45      1.95 o 
  -3  10   6        0.17        0.36      0.79 o 
  -2  10   6       98.55       92.66      2.22 o 
  -1  10   6        9.56       11.50      0.66 o 
   0  10   6        0.25        1.74      0.46 o 
   1  10   6      588.38      553.21      7.50 o 
   2  10   6      122.90      123.08      2.80 o 
   3  10   6       56.00       52.63      2.40 o 
   4  10   6       25.20       24.48      2.36 o 
  -5  11   6        1.55       -0.56      2.27 o 
  -4  11   6        3.93        3.98      1.58 o 
  -3  11   6       13.76        9.97      1.22 o 
  -2  11   6       29.81       36.12      1.85 o 
  -1  11   6        1.21        1.03      0.54 o 
   0  11   6      113.21      125.06      1.79 o 
   1  11   6      164.05      162.73      3.16 o 
   2  11   6        4.21        3.58      0.98 o 
   3  11   6       24.61       25.52      1.98 o 
   4  11   6        0.98        0.22      1.27 o 
  -4  12   6        0.61       -0.87      1.22 o 
  -3  12   6       23.12       24.29      1.68 o 
  -2  12   6       17.75       14.16      1.25 o 
  -1  12   6       15.24       17.99      0.99 o 
   0  12   6       57.48       55.89      1.32 o 
   1  12   6      115.11      112.24      1.93 o 
   2  12   6      160.86      158.13      3.19 o 
   3  12   6       35.70       38.51      2.35 o 
   4  12   6        5.14        3.69      1.52 o 
  -4  13   6        0.54        0.31      1.39 o 
  -3  13   6        0.19        0.56      0.86 o 
  -2  13   6        0.18       -0.24      0.69 o 
  -1  13   6       34.15       35.03      1.51 o 
   0  13   6       43.45       43.66      1.18 o 
   1  13   6        8.15        7.78      0.80 o 
   2  13   6      252.89      240.12      3.88 o 
   3  13   6       86.52       92.00      3.00 o 
   4  13   6        2.40        1.93      1.41 o 
  -4  14   6        0.19       -0.30      1.22 o 
  -3  14   6       16.75       18.04      1.55 o 
  -2  14   6        0.31        1.33      0.81 o 
  -1  14   6       64.96       63.79      1.75 o 
   0  14   6      219.79      213.05      2.96 o 
   1  14   6       42.30       41.15      1.40 o 
   2  14   6      108.27      106.98      2.73 o 
   3  14   6        1.98        2.15      1.28 o 
   4  14   6        1.85        1.63      1.46 o 
  -4  15   6        0.01       -1.30      1.30 o 
  -3  15   6       16.83       16.43      1.67 o 
  -2  15   6       41.97       36.56      1.88 o 
  -1  15   6       30.84       32.82      1.68 o 
   0  15   6      192.55      169.64      2.81 o 
   1  15   6       76.21       70.32      3.43 o 
   2  15   6        5.65        3.77      0.99 o 
   3  15   6       26.38       26.23      2.30 o 
   4  15   6       12.19       11.77      2.03 o 
  -4  16   6        2.05        0.69      1.53 o 
  -3  16   6        0.22        0.89      1.18 o 
  -2  16   6        4.51        3.86      0.98 o 
  -1  16   6      112.19      109.06      2.60 o 
   0  16   6      187.88      178.62      2.25 o 
   1  16   6      418.62      388.72      6.94 o 
   2  16   6        6.17        4.41      1.03 o 
   3  16   6        2.35        1.91      1.31 o 
   4  16   6        6.12        6.45      1.80 o 
  -4  17   6        0.38        0.95      1.49 o 
  -3  17   6       30.01       25.25      2.21 o 
  -2  17   6       12.32       15.18      1.63 o 
  -1  17   6      103.37      100.22      2.58 o 
   0  17   6        9.21        7.28      0.82 o 
   1  17   6        1.14        0.33      0.68 o 
   2  17   6        1.81        0.67      0.81 o 
   3  17   6       57.15       56.97      2.98 o 
   4  17   6        0.36       -1.48      1.60 o 
  -4  18   6        2.49        2.30      1.70 o 
  -3  18   6       12.49       12.46      1.80 o 
  -2  18   6       90.21       88.70      2.65 o 
  -1  18   6       62.49       63.49      2.25 o 
   0  18   6       89.32       84.58      1.75 o 
   1  18   6       71.66       64.50      1.78 o 
   2  18   6        3.55        3.42      1.01 o 
   3  18   6        0.06        0.59      1.30 o 
  -4  19   6       10.79        8.22      2.12 o 
  -3  19   6        1.92        2.03      1.29 o 
  -2  19   6        0.19        0.32      0.99 o 
  -1  19   6      139.02      137.47      3.08 o 
   0  19   6       17.72       19.87      1.47 o 
   1  19   6      160.72      139.03      3.13 o 
   2  19   6       10.64        9.52      1.42 o 
   3  19   6        8.29        7.60      1.74 o 
  -4  20   6        2.64        1.81      1.74 o 
  -3  20   6        5.48        5.45      1.50 o 
  -2  20   6       42.50       40.37      2.38 o 
  -1  20   6        1.33        1.49      0.95 o 
   0  20   6       49.56       44.12      1.97 o 
   1  20   6       12.50       13.77      1.10 o 
   2  20   6       57.19       51.06      3.19 o 
   3  20   6       17.33       18.20      2.19 o 
  -4  21   6        1.85        2.40      1.76 o 
  -3  21   6        0.00        2.25      1.35 o 
  -2  21   6        5.24        4.87      1.28 o 
  -1  21   6        2.02        1.41      0.93 o 
   0  21   6        0.01       -0.42      0.89 o 
   1  21   6        6.92        6.91      0.93 o 
   2  21   6        1.76        0.83      1.13 o 
   3  21   6        1.69        2.19      1.43 o 
  -3  22   6       31.08       32.82      2.70 o 
  -2  22   6        0.18        0.81      1.07 o 
  -1  22   6       23.40       23.94      1.92 o 
   0  22   6      195.12      176.12      3.84 o 
   1  22   6       22.42       19.95      1.31 o 
   2  22   6        0.47        0.44      1.19 o 
   3  22   6       15.13       14.81      2.13 o 
  -3  23   6       72.11       69.33      3.43 o 
  -2  23   6        8.65       10.69      1.73 o 
  -1  23   6       17.88       18.89      1.76 o 
   0  23   6       37.10       34.52      2.23 o 
   1  23   6       15.16       20.30      1.55 o 
   2  23   6       20.72       23.38      2.29 o 
   3  23   6        0.68        0.03      1.36 o 
  -3  24   6       47.00       43.26      3.17 o 
  -2  24   6       30.43       33.04      2.63 o 
  -1  24   6        8.37        4.59      1.28 o 
   0  24   6       15.21       14.21      1.76 o 
   1  24   6        0.72        0.16      0.92 o 
   2  24   6        4.62        3.34      1.42 o 
   3  24   6        6.80        7.14      1.78 o 
  -3  25   6        3.96        3.34      1.62 o 
  -2  25   6        0.78        2.80      1.34 o 
  -1  25   6        0.63       -0.31      1.02 o 
   0  25   6        5.43        7.80      1.60 o 
   1  25   6       45.92       43.67      2.81 o 
   2  25   6        4.55        2.18      1.41 o 
  -3  26   6       20.42       20.26      2.48 o 
  -2  26   6        1.41        3.13      1.35 o 
  -1  26   6        9.73        6.71      1.47 o 
   0  26   6        0.23       -0.45      1.13 o 
   1  26   6       19.71       22.12      2.25 o 
   2  26   6        1.38        0.21      1.33 o 
  -2  27   6        1.26        0.78      1.32 o 
  -1  27   6        0.07        1.35      1.32 o 
   0  27   6       11.83        8.50      1.71 o 
   1  27   6       14.63       18.18      2.11 o 
   2  27   6       16.80       19.40      2.31 o 
  -2  28   6        1.67        0.78      1.37 o 
  -1  28   6        0.14       -1.25      1.25 o 
   0  28   6        5.85        1.59      1.45 o 
   1  28   6       13.28       16.96      2.17 o 
   2  28   6        1.13       -1.34      1.34 o 
  -2  29   6        0.01        0.53      1.40 o 
  -1  29   6        3.85        6.08      1.84 o 
   0  29   6       10.33        9.08      1.93 o 
   1  29   6        7.87       11.34      2.03 o 
  -1  30   6        6.80        7.22      2.02 o 
   0  30   6        0.89        0.05      1.31 o 
   1  30   6        6.17        6.03      1.72 o 
  -1  31   6        4.74        5.48      1.98 o 
   0  31   6        9.71       13.05      2.13 o 
  -5   1   7        0.21       -0.61      2.08 o 
  -4   1   7       35.16       31.70      4.03 o 
  -3   1   7      302.95      326.70      7.14 o 
  -2   1   7      241.55      238.14      4.24 o 
   0   1   7       84.34      111.51      1.69 o 
   1   1   7       44.57       55.05      1.61 o 
   2   1   7       47.44       45.77      1.71 o 
   3   1   7        1.81        1.89      1.35 o 
   4   1   7        3.63        2.65      1.68 o 
  -5   2   7        2.85       -0.08      2.27 o 
  -4   2   7       11.70       11.96      2.95 o 
  -3   2   7       50.88       54.88      3.21 o 
  -2   2   7       73.72       90.62      1.67 o 
  -1   2   7       64.64       62.36      6.40 o 
   0   2   7        9.85        8.98      0.68 o 
   1   2   7        0.92        0.26      0.55 o 
   2   2   7       59.65       53.92      1.81 o 
   3   2   7        0.79       -0.79      1.23 o 
   4   2   7       13.39       14.43      2.28 o 
  -5   3   7        0.60        3.84      2.55 o 
  -4   3   7        0.58        0.05      1.59 o 
  -3   3   7       28.43       26.72      2.57 o 
  -2   3   7        9.58        9.44      0.90 o 
  -1   3   7      258.89      289.00      3.96 o 
   0   3   7       77.18       74.31      1.44 o 
   1   3   7       10.37       11.46      0.96 o 
   2   3   7        3.21        5.15      0.85 o 
   3   3   7      199.04      199.55      4.59 o 
   4   3   7        0.27        0.13      1.45 o 
  -5   4   7        0.03        3.77      2.55 o 
  -4   4   7       53.79       53.60      3.67 o 
  -3   4   7        0.10       -0.36      0.95 o 
  -2   4   7       19.31       20.60      1.16 o 
  -1   4   7        0.52        1.32      0.48 o 
   0   4   7       27.15       19.22      1.11 o 
   1   4   7        0.15        0.03      0.56 o 
   2   4   7        0.28       -0.39      0.61 o 
   3   4   7      171.57      175.75      5.43 o 
   4   4   7        4.36        4.36      1.75 o 
  -5   5   7       13.01       15.19      2.96 o 
  -4   5   7       22.53       29.26      3.18 o 
  -3   5   7       15.73       19.16      1.76 o 
  -2   5   7       18.73       16.54      3.03 o 
  -1   5   7      104.99       94.78      1.70 o 
   0   5   7      281.66      289.45     10.39 o 
   1   5   7       92.28       85.10      1.74 o 
   2   5   7       17.60       19.77      1.46 o 
   3   5   7       17.70       19.79      1.99 o 
   4   5   7        7.72        6.66      1.91 o 
  -5   6   7       12.52       17.27      3.01 o 
  -4   6   7        7.28       10.32      1.92 o 
  -3   6   7        0.84        0.37      0.81 o 
  -2   6   7        4.06        5.53      0.73 o 
  -1   6   7       94.36       95.67      2.16 o 
   0   6   7      184.88      171.43      2.52 o 
   1   6   7       58.54       58.70      1.28 o 
   2   6   7      160.73      143.61      3.01 o 
   3   6   7        5.55        6.39      1.44 o 
   4   6   7        6.09        6.37      1.81 o 
  -5   7   7       28.85       34.27      3.89 o 
  -4   7   7        8.18        9.39      2.25 o 
  -3   7   7        4.51        7.79      1.07 o 
  -2   7   7        6.82        7.16      0.80 o 
  -1   7   7       26.24       22.99      0.77 o 
   0   7   7      290.47      261.45      4.03 o 
   1   7   7      144.91      140.46      2.50 o 
   2   7   7      352.35      338.32      4.46 o 
   3   7   7        2.52        2.27      1.22 o 
   4   7   7        2.86        2.05      1.97 o 
  -5   8   7        8.91       12.17      2.78 o 
  -4   8   7        1.29        0.94      1.43 o 
  -3   8   7        3.97        4.10      0.97 o 
  -2   8   7       19.52       22.72      1.31 o 
  -1   8   7       91.63       93.95      1.78 o 
   0   8   7       21.81       20.99      0.94 o 
   1   8   7      137.19      127.58      2.03 o 
   2   8   7       32.44       31.83      1.81 o 
   3   8   7       10.50       12.10      1.68 o 
   4   8   7        0.37        2.20      1.49 o 
  -4   9   7        6.46        7.14      1.80 o 
  -3   9   7       16.51       21.78      1.61 o 
  -2   9   7        4.41        3.00      0.75 o 
  -1   9   7        8.13       12.37      0.71 o 
   0   9   7       14.23       10.08      0.76 o 
   1   9   7        0.00        0.15      0.48 o 
   2   9   7       77.20       76.93      2.40 o 
   3   9   7        6.76        3.24      1.31 o 
   4   9   7        0.64       -0.21      1.43 o 
  -4  10   7        4.89        4.80      1.60 o 
  -3  10   7       27.15       26.01      1.73 o 
  -2  10   7       17.12       14.01      1.28 o 
  -1  10   7       27.80       27.04      1.19 o 
   0  10   7      431.85      406.05      3.74 o 
   1  10   7        6.54        5.10      0.67 o 
   2  10   7       82.85       84.58      2.52 o 
   3  10   7        0.00        0.05      1.09 o 
   4  10   7        0.97        1.11      1.34 o 
  -4  11   7       20.56       20.25      2.46 o 
  -3  11   7        0.95        0.75      0.87 o 
  -2  11   7       85.39       74.11      2.28 o 
  -1  11   7       44.82       43.80      1.47 o 
   0  11   7      209.30      204.59      3.32 o 
   1  11   7       71.45       74.05      2.20 o 
   2  11   7      176.22      170.26      3.44 o 
   3  11   7        2.00        2.95      1.34 o 
   4  11   7        4.90        5.45      1.69 o 
  -4  12   7        8.04        7.93      1.88 o 
  -3  12   7       25.02       22.26      1.67 o 
  -2  12   7        4.97        5.09      1.01 o 
  -1  12   7        0.00        0.06      0.64 o 
   0  12   7        0.14       -0.14      0.50 o 
   1  12   7     1121.08     1111.68     19.62 o 
   2  12   7       32.45       32.57      1.90 o 
   3  12   7       28.59       24.13      2.22 o 
   4  12   7        9.13        7.51      1.77 o 
  -4  13   7        7.67        6.86      1.98 o 
  -3  13   7       29.19       22.56      1.88 o 
  -2  13   7       68.82       73.93      2.32 o 
  -1  13   7       26.30       29.45      1.66 o 
   0  13   7      158.01      162.53      3.09 o 
   1  13   7        1.76        1.55      0.70 o 
   2  13   7        7.53       10.20      1.26 o 
   3  13   7        0.34       -0.14      1.16 o 
   4  13   7        2.08        1.41      1.40 o 
  -4  14   7       17.26       20.45      2.58 o 
  -3  14   7        3.26        1.95      1.08 o 
  -2  14   7        7.88        5.33      1.07 o 
  -1  14   7        0.63        0.29      0.76 o 
   0  14   7       76.58       77.19      1.68 o 
   1  14   7      160.82      157.40      2.92 o 
   2  14   7       37.17       38.89      2.08 o 
   3  14   7        0.20       -1.09      1.09 o 
   4  14   7        0.05        1.32      1.47 o 
  -4  15   7        0.53       -0.06      1.53 o 
  -3  15   7        0.71        0.63      1.04 o 
  -2  15   7        1.83        1.92      0.91 o 
  -1  15   7        1.40        1.74      0.90 o 
   0  15   7       89.77       96.10      2.59 o 
   1  15   7      119.30      115.49      2.16 o 
   2  15   7       31.31       28.79      1.86 o 
   3  15   7        6.00        3.74      1.42 o 
  -4  16   7        0.05       -0.95      1.42 o 
  -3  16   7        3.10        2.65      1.19 o 
  -2  16   7       39.90       33.03      1.94 o 
  -1  16   7        8.73        9.55      1.22 o 
   0  16   7        0.29        0.00      0.76 o 
   1  16   7        2.74        2.32      0.78 o 
   2  16   7       18.29       20.59      1.80 o 
   3  16   7       25.70       26.56      2.49 o 
  -4  17   7        4.04        1.21      1.64 o 
  -3  17   7        8.31        4.96      1.44 o 
  -2  17   7       12.11       16.09      1.65 o 
  -1  17   7       33.84       40.61      2.47 o 
   0  17   7        0.79       -0.04      0.81 o 
   1  17   7        6.64        4.81      0.80 o 
   2  17   7       67.31       66.47      2.60 o 
   3  17   7        2.63        2.67      1.48 o 
  -4  18   7        0.65        0.08      1.62 o 
  -3  18   7        6.12        4.56      1.47 o 
  -2  18   7      214.56      203.55      4.19 o 
  -1  18   7       76.90       64.75      2.30 o 
   0  18   7       13.29       14.30      1.37 o 
   1  18   7       97.92       85.76      4.51 o 
   2  18   7        0.88        1.70      1.09 o 
   3  18   7        2.24        3.13      1.47 o 
  -4  19   7        0.01        0.92      1.65 o 
  -3  19   7       13.59       13.97      1.95 o 
  -2  19   7       19.96       26.15      2.04 o 
  -1  19   7        0.00        1.63      0.94 o 
   0  19   7       33.06       34.23      2.12 o 
   1  19   7        0.66        0.08      0.66 o 
   2  19   7        2.99        2.67      1.13 o 
   3  19   7       16.61       21.17      2.35 o 
  -3  20   7       77.29       70.09      3.30 o 
  -2  20   7       81.48       81.30      3.16 o 
  -1  20   7       82.88       79.01      3.55 o 
   0  20   7        8.22        7.93      1.33 o 
   1  20   7        0.56        0.83      0.71 o 
   2  20   7        7.39        7.78      1.55 o 
   3  20   7        0.74        0.07      1.38 o 
  -3  21   7       35.82       34.63      2.80 o 
  -2  21   7        6.96        8.64      1.52 o 
  -1  21   7       11.61       12.47      1.55 o 
   0  21   7        9.13        8.59      1.34 o 
   1  21   7       20.14       18.33      1.27 o 
   2  21   7       76.58       87.13      3.48 o 
   3  21   7        0.00        0.19      1.39 o 
  -3  22   7        8.40        7.84      1.79 o 
  -2  22   7       55.21       55.77      2.67 o 
  -1  22   7        3.20        5.59      1.26 o 
   0  22   7       18.18       19.82      2.00 o 
   1  22   7        3.27        1.81      1.16 o 
   2  22   7        2.04        3.15      1.87 o 
   3  22   7        0.31       -0.97      1.41 o 
  -3  23   7        1.13        3.70      1.58 o 
  -2  23   7        5.84        5.59      1.42 o 
  -1  23   7        0.01        0.53      1.08 o 
   0  23   7       43.55       36.39      2.64 o 
   1  23   7        8.40       12.17      1.74 o 
   2  23   7        7.45       12.37      1.88 o 
  -3  24   7        2.56        2.18      1.61 o 
  -2  24   7       12.94       10.76      1.86 o 
  -1  24   7       12.24       12.36      1.64 o 
   0  24   7        5.39        6.78      1.54 o 
   1  24   7        0.22        1.32      1.22 o 
   2  24   7        5.15        5.90      1.62 o 
  -3  25   7        1.42        1.88      1.60 o 
  -2  25   7        0.85       -0.02      1.26 o 
  -1  25   7        0.31        0.38      1.15 o 
   0  25   7       11.03        9.04      1.70 o 
   1  25   7        1.05        2.34      1.50 o 
   2  25   7        3.26        3.00      1.58 o 
  -2  26   7        0.07        1.83      1.44 o 
  -1  26   7        1.15        0.11      1.22 o 
   0  26   7        0.93       -0.51      1.17 o 
   1  26   7       40.63       37.31      3.16 o 
   2  26   7        9.11        6.38      2.04 o 
  -2  27   7        0.06       -0.89      1.25 o 
  -1  27   7        1.02        2.53      1.48 o 
   0  27   7        0.04       -0.51      1.25 o 
   1  27   7        3.94        3.17      1.66 o 
  -2  28   7        3.76        2.82      1.59 o 
  -1  28   7        3.22        3.94      1.54 o 
   0  28   7        0.00        0.55      1.33 o 
   1  28   7       15.01       16.61      2.47 o 
  -1  29   7       10.21       10.11      1.99 o 
   0  29   7        1.87        2.46      1.49 o 
   1  29   7        0.66        0.66      1.60 o 
  -1  30   7        9.46       16.08      3.04 o 
   0  30   7        3.07        5.08      1.69 o 
  -5   0   8        0.08        2.25      3.53 o 
  -4   0   8       55.79       56.66      6.58 o 
  -3   0   8       44.41       33.81      3.24 o 
  -2   0   8       28.20       35.91      3.85 o 
  -1   0   8      213.96      231.34      5.88 o 
   0   0   8       28.92       31.48      1.76 o 
   1   0   8        3.91        4.36      1.11 o 
   2   0   8      347.57      295.83     11.88 o 
   3   0   8      130.24      129.08      6.74 o 
   4   0   8      134.94      127.53     11.08 o 
  -5   1   8        5.74        5.81      2.77 o 
  -4   1   8       55.60       43.58      4.71 o 
  -3   1   8        3.16        5.13      1.59 o 
  -2   1   8       27.91       28.74      1.50 o 
  -1   1   8      175.80      174.34      2.29 o 
   0   1   8        0.71        1.58      0.54 o 
   1   1   8        3.79        2.30      0.72 o 
   2   1   8        6.85        4.76      0.96 o 
   3   1   8       11.97       10.88      1.92 o 
   4   1   8       11.07       11.07      2.28 o 
  -5   2   8        2.01        2.26      2.44 o 
  -4   2   8       23.90       25.12      3.80 o 
  -3   2   8       20.83       19.51      2.31 o 
  -2   2   8        0.36        0.92      0.77 o 
  -1   2   8       36.78       30.92      3.14 o 
   0   2   8       38.12       43.92      1.25 o 
   1   2   8       50.67       52.16      1.96 o 
   2   2   8        3.56        2.05      0.82 o 
   3   2   8       16.79       18.18      2.26 o 
   4   2   8       67.88       75.13      4.05 o 
  -4   3   8        9.20       13.70      3.18 o 
  -3   3   8       44.13       45.83      2.98 o 
  -2   3   8       57.44       59.68      1.76 o 
  -1   3   8      122.11      128.59      2.55 o 
   0   3   8      175.83      186.67      3.54 o 
   1   3   8       42.56       53.31      1.72 o 
   2   3   8       28.50       27.83      1.85 o 
   3   3   8      141.21      138.91      4.57 o 
   4   3   8        0.50        2.17      1.66 o 
  -4   4   8       31.76       31.61      8.75 o 
  -3   4   8        0.11        0.92      1.32 o 
  -2   4   8      254.08      240.22      5.61 o 
  -1   4   8      250.91      234.04      3.20 o 
   0   4   8       19.02       18.65      0.96 o 
   1   4   8        3.83        6.39      0.88 o 
   2   4   8       77.82       69.58      2.27 o 
   3   4   8       20.97       23.61      2.17 o 
   4   4   8        7.09        6.72      2.00 o 
  -4   5   8        1.99        2.18      2.12 o 
  -3   5   8       35.06       37.08      2.98 o 
  -2   5   8      194.30      186.78      3.32 o 
  -1   5   8      122.44      118.60      1.91 o 
   0   5   8       14.11       11.21      0.92 o 
   1   5   8        5.22        5.86      0.88 o 
   2   5   8        9.32        6.73      1.16 o 
   3   5   8        4.11        3.38      1.31 o 
   4   5   8        3.53        2.53      1.75 o 
  -4   6   8       10.98       12.60      2.46 o 
  -3   6   8        2.60        1.54      0.81 o 
  -2   6   8       60.51       54.09      2.84 o 
  -1   6   8      295.13      272.70      5.51 o 
   0   6   8      498.32      481.39      8.06 o 
   1   6   8       76.08       72.31      1.88 o 
   2   6   8      215.56      217.67      4.15 o 
   3   6   8        0.22        0.75      1.15 o 
   4   6   8        0.25       -0.62      1.46 o 
  -4   7   8        4.95        7.25      1.87 o 
  -3   7   8        0.45        0.97      0.86 o 
  -2   7   8       38.51       41.06      1.74 o 
  -1   7   8       76.81       74.67      2.01 o 
   0   7   8      194.61      198.27      3.29 o 
   1   7   8        1.30        1.19      0.70 o 
   2   7   8      441.15      429.34      6.42 o 
   3   7   8       17.61       17.47      1.95 o 
   4   7   8        8.58        9.73      2.15 o 
  -4   8   8        0.25       -0.89      1.35 o 
  -3   8   8       14.79       11.51      1.33 o 
  -2   8   8       65.43       73.87      2.15 o 
  -1   8   8       66.18       64.38      1.96 o 
   0   8   8       18.13       16.77      1.40 o 
   1   8   8      339.52      327.71      6.20 o 
   2   8   8       32.25       30.48      1.90 o 
   3   8   8       20.77       20.62      2.12 o 
   4   8   8        1.86        0.82      1.65 o 
  -4   9   8        0.01        0.46      1.46 o 
  -3   9   8        0.22        0.07      0.85 o 
  -2   9   8        1.59        0.27      0.81 o 
  -1   9   8        3.68        3.53      0.82 o 
   0   9   8       80.15       85.66      2.30 o 
   1   9   8     1404.94     1381.01     21.36 o 
   2   9   8      205.93      206.40      3.78 o 
   3   9   8       22.66       24.00      2.26 o 
   4   9   8        0.00        0.71      1.61 o 
  -4  10   8        0.23       -0.64      1.36 o 
  -3  10   8       16.73       13.99      1.42 o 
  -2  10   8       30.32       32.60      1.84 o 
  -1  10   8        4.50        3.32      0.84 o 
   0  10   8      774.64      750.22      8.36 o 
   1  10   8      521.37      502.61      6.45 o 
   2  10   8       58.78       59.41      2.26 o 
   3  10   8        5.19        5.47      1.49 o 
   4  10   8        2.13        2.90      1.76 o 
  -4  11   8        0.05        0.26      1.66 o 
  -3  11   8        0.34        0.94      0.99 o 
  -2  11   8        3.47        2.07      0.87 o 
  -1  11   8       65.11       70.54      2.05 o 
   0  11   8        0.32        0.18      0.59 o 
   1  11   8       90.89       91.49      2.33 o 
   2  11   8       32.73       32.63      2.12 o 
   3  11   8        1.12        0.29      1.20 o 
  -4  12   8        1.92        0.34      1.72 o 
  -3  12   8        0.19        0.39      0.97 o 
  -2  12   8        5.97        6.92      1.14 o 
  -1  12   8      139.93      139.83      4.99 o 
   0  12   8      108.21      107.66      2.13 o 
   1  12   8      461.49      463.92      7.15 o 
   2  12   8        0.02       -0.59      0.92 o 
   3  12   8        3.97        3.06      1.41 o 
  -4  13   8        0.72       -0.75      1.69 o 
  -3  13   8       19.66       18.56      1.83 o 
  -2  13   8        1.16        1.13      0.90 o 
  -1  13   8       26.66       30.52      2.00 o 
   0  13   8      209.65      217.42      6.13 o 
   1  13   8      762.07      741.91     11.06 o 
   2  13   8      152.87      163.69      4.63 o 
   3  13   8        0.12        0.37      1.23 o 
  -4  14   8        0.09       -1.29      1.29 o 
  -3  14   8        1.32        1.32      1.11 o 
  -2  14   8        9.05        8.89      1.25 o 
  -1  14   8      155.72      149.77      4.91 o 
   0  14   8       15.89       16.18      1.38 o 
   1  14   8        5.85        5.53      1.07 o 
   2  14   8       12.24       14.02      1.77 o 
   3  14   8        1.47       -0.03      1.24 o 
  -4  15   8        0.01       -0.72      1.36 o 
  -3  15   8       26.30       21.61      1.80 o 
  -2  15   8        1.35        1.61      1.04 o 
  -1  15   8      197.04      196.32      3.59 o 
   0  15   8      542.96      524.27      9.50 o 
   1  15   8        6.86        6.79      1.10 o 
   2  15   8       47.15       47.63      2.70 o 
   3  15   8        0.96        0.70      1.36 o 
  -4  16   8        4.91        4.07      1.89 o 
  -3  16   8        5.08        4.69      1.31 o 
  -2  16   8       61.98       61.89      2.60 o 
  -1  16   8      179.02      171.96      4.43 o 
   0  16   8      474.08      454.07     10.70 o 
   1  16   8       24.88       23.64      1.65 o 
   2  16   8        4.14        3.07      1.30 o 
   3  16   8        0.49        0.34      1.35 o 
  -4  17   8        0.15       -0.44      1.57 o 
  -3  17   8        0.51        1.00      1.16 o 
  -2  17   8        3.24        1.68      1.12 o 
  -1  17   8       37.47       36.49      2.22 o 
   0  17   8        3.13        3.10      1.12 o 
   1  17   8        0.15       -0.53      0.80 o 
   2  17   8       73.06       73.76      3.28 o 
   3  17   8       29.30       35.73      2.86 o 
  -4  18   8        5.06        4.27      1.96 o 
  -3  18   8        2.48        1.56      1.32 o 
  -2  18   8       15.35       16.80      1.79 o 
  -1  18   8       98.50      101.57      3.43 o 
   0  18   8        7.46        5.97      1.22 o 
   1  18   8        7.95        5.05      1.17 o 
   2  18   8       33.34       32.74      2.60 o 
   3  18   8        2.55        3.80      1.64 o 
  -3  19   8       12.98       12.93      1.94 o 
  -2  19   8        2.95        3.21      1.25 o 
  -1  19   8        3.94        2.64      1.12 o 
   0  19   8       56.46       58.60      2.67 o 
   1  19   8       38.74       37.09      2.47 o 
   2  19   8       62.69       63.98      3.09 o 
   3  19   8      113.96      125.13      4.43 o 
  -3  20   8       20.56       19.69      2.27 o 
  -2  20   8       23.28       23.75      2.04 o 
  -1  20   8       75.64       73.21      2.81 o 
   0  20   8        1.13        1.05      1.10 o 
   1  20   8        5.28        3.13      1.42 o 
   2  20   8        0.47        0.99      1.29 o 
   3  20   8        7.14        5.66      1.82 o 
  -3  21   8        9.01        8.88      1.85 o 
  -2  21   8       21.82       23.81      2.15 o 
  -1  21   8        0.53        2.18      1.12 o 
   0  21   8       13.48       11.25      1.65 o 
   1  21   8        1.00       -0.81      1.22 o 
   2  21   8        3.82        5.36      1.56 o 
  -3  22   8        1.21        1.39      1.45 o 
  -2  22   8        7.62        4.89      1.39 o 
  -1  22   8      113.38      114.18      3.52 o 
   0  22   8       55.01       50.73      2.93 o 
   1  22   8        1.08       -0.60      1.90 o 
   2  22   8       22.81       29.11      2.58 o 
  -3  23   8       23.36       28.65      2.76 o 
  -2  23   8       11.81       10.17      1.68 o 
  -1  23   8       35.16       33.26      2.39 o 
   0  23   8       33.93       37.10      2.67 o 
   1  23   8       21.68       27.61      3.27 o 
   2  23   8        3.15        4.19      1.57 o 
  -3  24   8        0.66        2.43      1.73 o 
  -2  24   8        0.04        0.50      1.18 o 
  -1  24   8        2.43        2.24      1.26 o 
   0  24   8        4.46        3.72      1.66 o 
   1  24   8        2.27        2.62      2.24 o 
   2  24   8        6.16        5.72      1.97 o 
  -2  25   8        3.90        6.49      1.71 o 
  -1  25   8        3.59        1.28      1.41 o 
   0  25   8       43.05       48.07      3.12 o 
   1  25   8       22.92       21.24      4.19 o 
   2  25   8       10.05       10.76      2.56 o 
  -2  26   8       11.02       12.83      2.15 o 
  -1  26   8        5.69        8.80      1.78 o 
   0  26   8        6.88       10.29      1.95 o 
   1  26   8       11.81       15.52      2.74 o 
  -2  27   8        5.04        6.87      1.88 o 
  -1  27   8        0.87        0.69      1.34 o 
   0  27   8        0.59       -1.04      1.31 o 
   1  27   8        0.23       -1.55      1.69 o 
  -1  28   8        0.00       -1.28      1.28 o 
   0  28   8       24.91       29.63      2.74 o 
   1  28   8       26.10       27.61      6.42 o 
   0  29   8        0.00        0.03      1.70 o 
  -4   1   9       15.75       13.63      3.04 o 
  -3   1   9      143.71      141.89      6.41 o 
  -2   1   9      121.97      100.72      3.52 o 
  -1   1   9        4.18        5.64      0.73 o 
   0   1   9       11.89       16.36      1.00 o 
   1   1   9        5.98        6.12      0.93 o 
   2   1   9        0.01       -0.27      0.95 o 
   3   1   9       26.70       25.58      2.64 o 
   4   1   9        8.21        8.06      3.12 o 
  -4   2   9       18.35       16.39      3.22 o 
  -3   2   9       32.52       36.64      3.17 o 
  -2   2   9       77.41       80.64      2.77 o 
  -1   2   9       23.66       25.88      2.14 o 
   0   2   9       50.39       54.42      1.48 o 
   1   2   9       44.48       39.62      1.68 o 
   2   2   9       48.62       47.38      2.21 o 
   3   2   9       34.87       37.93      3.12 o 
   4   2   9        8.01        6.65      2.88 o 
  -4   3   9        0.08        0.60      1.87 o 
  -3   3   9       44.85       45.51      4.03 o 
  -2   3   9       18.40       19.88      1.38 o 
  -1   3   9      122.52      133.00      2.70 o 
   0   3   9        5.17        4.60      0.71 o 
   1   3   9       77.73       61.77      1.93 o 
   2   3   9      194.62      184.22      4.94 o 
   3   3   9       29.04       34.02      2.96 o 
   4   3   9        7.78       10.40      3.17 o 
  -4   4   9        3.50        3.76      2.24 o 
  -3   4   9       35.38       29.70      2.90 o 
  -2   4   9        1.76        0.43      0.78 o 
  -1   4   9        2.69        3.59      1.02 o 
   0   4   9       58.74       58.62      2.73 o 
   1   4   9        8.01        6.49      0.99 o 
   2   4   9      101.29       92.48      3.20 o 
   3   4   9       37.56       36.02      3.01 o 
  -4   5   9       16.50       13.26      3.13 o 
  -3   5   9        1.68        1.36      1.37 o 
  -2   5   9        8.73        8.68      1.98 o 
  -1   5   9       17.50       15.75      1.25 o 
   0   5   9        2.50        1.25      0.52 o 
   1   5   9        1.39        1.80      0.79 o 
   2   5   9        0.18       -0.99      0.99 o 
   3   5   9       30.80       29.07      2.80 o 
  -4   6   9        1.04       -0.99      1.49 o 
  -3   6   9        1.48       -0.77      1.16 o 
  -2   6   9        1.60        1.67      0.90 o 
  -1   6   9       82.91       73.69      2.14 o 
   0   6   9       47.71       50.52      1.50 o 
   1   6   9       38.51       33.98      1.71 o 
   2   6   9        1.09        0.62      1.08 o 
   3   6   9        7.53        4.51      1.52 o 
  -4   7   9        1.50        1.61      1.70 o 
  -3   7   9        0.25        0.30      1.22 o 
  -2   7   9        0.00        1.23      0.91 o 
  -1   7   9      192.55      197.98      5.18 o 
   0   7   9      405.93      406.21      6.21 o 
   1   7   9        2.64        2.34      0.88 o 
   2   7   9        6.57        6.02      1.35 o 
   3   7   9        8.77       12.10      1.81 o 
  -4   8   9        0.44        0.68      1.62 o 
  -3   8   9        0.88        1.41      1.54 o 
  -2   8   9        8.11        7.53      1.21 o 
  -1   8   9      130.70      133.40      4.84 o 
   0   8   9        9.78       10.05      0.94 o 
   1   8   9      207.67      196.51      5.32 o 
   2   8   9        0.82        1.91      1.20 o 
   3   8   9        4.60        2.58      1.37 o 
  -4   9   9        1.51       -0.69      1.42 o 
  -3   9   9        0.72        0.27      1.10 o 
  -2   9   9        0.53        0.62      0.91 o 
  -1   9   9       67.00       72.53      2.17 o 
   0   9   9       71.28       70.62      2.21 o 
   1   9   9      288.21      291.09      5.85 o 
   2   9   9        0.31        0.58      1.06 o 
   3   9   9        4.07        2.11      1.36 o 
  -4  10   9        0.01       -0.25      1.49 o 
  -3  10   9        2.08        1.64      1.13 o 
  -2  10   9        0.49        0.26      0.91 o 
  -1  10   9        3.87        4.29      0.97 o 
   0  10   9      145.32      147.68      4.31 o 
   1  10   9        0.24       -0.61      0.83 o 
   2  10   9        0.88       -0.35      1.08 o 
   3  10   9        0.46        0.82      1.30 o 
  -4  11   9        0.51       -0.44      1.54 o 
  -3  11   9       13.54       13.90      1.63 o 
  -2  11   9        1.78        3.63      1.09 o 
  -1  11   9        0.21       -0.54      0.84 o 
   0  11   9      462.76      452.42      7.49 o 
   1  11   9       37.25       33.34      1.90 o 
   2  11   9       17.45       19.75      2.18 o 
   3  11   9        5.47        7.88      1.71 o 
  -4  12   9        1.82        1.91      1.87 o 
  -3  12   9        1.33        1.23      1.14 o 
  -2  12   9       14.41       15.59      1.63 o 
  -1  12   9      170.06      165.63      4.87 o 
   0  12   9      178.44      187.79      3.39 o 
   1  12   9        3.92        4.07      1.04 o 
   2  12   9        0.53        0.12      1.09 o 
   3  12   9        7.79       10.32      1.80 o 
  -4  13   9        5.25        3.58      2.10 o 
  -3  13   9        6.76        4.23      1.36 o 
  -2  13   9        2.68        1.99      1.07 o 
  -1  13   9       25.04       23.67      1.85 o 
   0  13   9       43.14       44.93      2.00 o 
   1  13   9        0.22        1.08      0.93 o 
   2  13   9        1.75        1.88      1.26 o 
   3  13   9        1.08        0.27      1.36 o 
  -4  14   9        1.83       -0.15      1.82 o 
  -3  14   9        3.07        1.84      1.22 o 
  -2  14   9       13.39       15.73      1.56 o 
  -1  14   9        0.64        1.33      1.02 o 
   0  14   9       58.87       57.64      2.22 o 
   1  14   9       50.75       54.05      2.40 o 
   2  14   9       46.95       47.87      2.85 o 
   3  14   9       17.20       17.95      2.27 o 
  -4  15   9        2.53        2.22      1.77 o 
  -3  15   9        0.07       -0.47      1.01 o 
  -2  15   9        0.74        0.67      1.05 o 
  -1  15   9        1.97        2.84      1.21 o 
   0  15   9       65.98       63.50      2.73 o 
   1  15   9       58.54       55.08      2.37 o 
   2  15   9       16.33       18.44      2.07 o 
   3  15   9        9.99       14.03      2.13 o 
  -3  16   9        0.13        0.25      1.18 o 
  -2  16   9        1.99        1.56      1.12 o 
  -1  16   9        6.72        7.12      1.47 o 
   0  16   9        1.79        1.19      1.11 o 
   1  16   9      102.84      101.91      3.02 o 
   2  16   9      178.93      188.55      4.83 o 
   3  16   9        7.16       11.49      2.03 o 
  -3  17   9        0.19        0.83      1.17 o 
  -2  17   9        4.40        3.41      1.21 o 
  -1  17   9        0.61        0.51      1.15 o 
   0  17   9        4.95        6.88      1.48 o 
   1  17   9        1.59        0.96      1.25 o 
   2  17   9       25.29       22.92      2.34 o 
   3  17   9       13.21       16.36      2.28 o 
  -3  18   9        0.34        0.80      1.25 o 
  -2  18   9        6.48        3.49      1.30 o 
  -1  18   9        0.21        0.03      1.35 o 
   0  18   9       67.31       60.24      2.83 o 
   1  18   9        6.46        7.71      1.74 o 
   2  18   9        5.09        3.21      1.43 o 
  -3  19   9        3.01        3.60      1.60 o 
  -2  19   9        0.13        0.19      1.12 o 
  -1  19   9        7.50        7.79      1.45 o 
   0  19   9        7.71        6.49      1.50 o 
   1  19   9        1.32        3.91      1.72 o 
   2  19   9       21.50       22.96      3.31 o 
  -3  20   9        2.05        4.02      1.62 o 
  -2  20   9       17.32       14.96      1.80 o 
  -1  20   9        6.99        8.36      1.45 o 
   0  20   9        0.17        0.24      1.15 o 
   1  20   9        0.80        0.98      1.60 o 
   2  20   9       21.00       27.19      2.58 o 
  -3  21   9        7.93       11.99      2.06 o 
  -2  21   9        2.69        3.65      1.32 o 
  -1  21   9        6.90        5.78      1.42 o 
   0  21   9        9.56        9.04      1.67 o 
   1  21   9       39.47       38.15      3.68 o 
   2  21   9       15.56       23.19      2.76 o 
  -3  22   9        0.01        1.52      1.53 o 
  -2  22   9        0.94       -0.13      1.22 o 
  -1  22   9       23.30       20.79      2.02 o 
   0  22   9        2.85        1.39      1.28 o 
   1  22   9       25.50       40.87      3.92 o 
   2  22   9        0.98        1.22      1.93 o 
  -2  23   9        0.07        1.10      1.32 o 
  -1  23   9        0.58        0.45      1.27 o 
   0  23   9        3.87        4.80      1.54 o 
   1  23   9       13.41       19.28      2.98 o 
   2  23   9        1.46        0.64      1.87 o 
  -2  24   9        2.67        2.29      1.39 o 
  -1  24   9        0.60        1.00      1.37 o 
   0  24   9        0.65        1.84      1.49 o 
   1  24   9        0.58        0.07      1.82 o 
  -2  25   9        3.03        3.73      1.52 o 
  -1  25   9        0.08       -0.31      1.29 o 
   0  25   9        2.20        3.24      1.55 o 
   1  25   9       11.04       16.15      2.85 o 
  -1  26   9        6.30        8.22      1.83 o 
   0  26   9        0.73        0.40      1.36 o 
   1  26   9        7.65        6.60      3.06 o 
  -1  27   9        3.60        4.42      1.76 o 
   0  27   9        6.15        5.58      1.70 o 
  -4   0  10       14.48       12.84      4.33 o 
  -3   0  10       12.86       13.97      4.17 o 
  -2   0  10       60.05       66.60      4.27 o 
  -1   0  10       57.55       66.13      2.37 o 
   0   0  10       38.80       36.77      2.32 o 
   1   0  10      544.03      496.13     12.36 o 
   2   0  10       20.52       26.43      2.80 o 
   3   0  10       53.05       43.90      4.82 o 
  -4   1  10        0.16        1.34      2.10 o 
  -3   1  10       18.35       24.75      4.82 o 
  -2   1  10       23.69       17.97      1.76 o 
  -1   1  10        6.33        7.01      0.88 o 
   0   1  10        5.52        7.30      0.91 o 
   1   1  10       47.61       40.10      1.82 o 
   2   1  10        1.18        0.90      1.20 o 
   3   1  10       12.37       10.44      2.12 o 
  -4   2  10       10.62        6.98      2.61 o 
  -3   2  10       13.16       13.91      2.99 o 
  -2   2  10        0.68        0.32      1.06 o 
  -1   2  10        0.87        1.02      0.63 o 
   0   2  10        7.47        6.57      0.89 o 
   1   2  10        0.00       -0.33      0.76 o 
   2   2  10       32.97       38.62      2.60 o 
   3   2  10        7.77        8.31      1.95 o 
  -4   3  10        3.02        4.27      2.42 o 
  -3   3  10        3.71        6.42      2.03 o 
  -2   3  10       65.14       68.95      2.70 o 
  -1   3  10        0.80       -0.68      0.68 o 
   0   3  10       29.36       24.39      1.34 o 
   1   3  10       25.69       23.55      1.54 o 
   2   3  10      141.02      137.55      4.01 o 
   3   3  10        0.68       -0.47      1.44 o 
  -4   4  10        4.00        3.27      1.96 o 
  -3   4  10        7.43        6.10      1.68 o 
  -2   4  10      124.30      133.64      8.62 o 
  -1   4  10       58.54       64.95      2.00 o 
   0   4  10      110.51       99.19      3.42 o 
   1   4  10      142.22      140.32      2.88 o 
   2   4  10        2.63        1.73      1.19 o 
   3   4  10        1.91        1.18      1.46 o 
  -4   5  10        0.05        1.28      1.82 o 
  -3   5  10        5.10        1.68      1.41 o 
  -2   5  10       60.15       58.90      3.04 o 
  -1   5  10        4.50        4.91      0.99 o 
   0   5  10       72.39       55.68      4.58 o 
   1   5  10        0.55       -0.65      0.74 o 
   2   5  10       21.70       19.05      2.01 o 
   3   5  10        2.45        2.51      1.63 o 
  -4   6  10        0.47        0.36      1.73 o 
  -3   6  10        1.35        1.27      1.69 o 
  -2   6  10      106.68      102.84      5.42 o 
  -1   6  10      426.39      408.41      9.58 o 
   0   6  10      446.51      434.26      8.37 o 
   1   6  10       50.69       49.12      2.10 o 
   2   6  10        0.81        1.19      1.20 o 
   3   6  10        0.07        0.10      1.47 o 
  -4   7  10        2.88        3.27      1.97 o 
  -3   7  10        2.66        4.79      1.90 o 
  -2   7  10        4.15        3.05      1.09 o 
  -1   7  10       77.78       77.02      2.79 o 
   0   7  10       11.51       11.28      1.10 o 
   1   7  10      100.76       92.34      2.61 o 
   2   7  10       17.48       16.55      1.94 o 
   3   7  10       15.25       15.17      2.06 o 
  -4   8  10        6.16        2.92      1.99 o 
  -3   8  10        0.09       -0.36      1.54 o 
  -2   8  10        8.53        5.99      1.19 o 
  -1   8  10      177.19      174.92      4.29 o 
   0   8  10      105.68      110.56      2.75 o 
   1   8  10        7.33        8.53      1.29 o 
   2   8  10       11.56       10.47      1.69 o 
   3   8  10        0.17        0.69      1.34 o 
  -4   9  10        2.05        1.31      1.91 o 
  -3   9  10        1.47        0.87      2.51 o 
  -2   9  10       10.48        9.27      1.50 o 
  -1   9  10       11.64       15.56      1.60 o 
   0   9  10      252.03      250.83      6.48 o 
   1   9  10       14.95       14.26      1.52 o 
   2   9  10        0.01        0.42      1.12 o 
   3   9  10        7.79        9.17      1.87 o 
  -4  10  10        0.56        0.15      1.76 o 
  -3  10  10       27.91       26.92      3.24 o 
  -2  10  10        2.63        3.35      1.21 o 
  -1  10  10      209.90      219.35      4.76 o 
   0  10  10       48.89       48.24      2.07 o 
   1  10  10       94.84       93.92      2.91 o 
   2  10  10        0.02       -0.07      1.18 o 
   3  10  10        0.69        0.82      1.45 o 
  -4  11  10        0.05        0.06      1.82 o 
  -3  11  10        7.31        9.40      2.27 o 
  -2  11  10        8.51       11.50      1.66 o 
  -1  11  10        8.62       10.35      1.40 o 
   0  11  10      130.80      137.54      4.77 o 
   1  11  10       16.41       16.03      1.64 o 
   2  11  10       11.17        8.93      1.67 o 
   3  11  10        0.58        0.78      1.42 o 
  -4  12  10        0.62        2.56      2.03 o 
  -3  12  10        8.52        9.82      2.03 o 
  -2  12  10       61.15       58.86      2.85 o 
  -1  12  10       10.74        7.65      1.45 o 
   0  12  10      149.28      165.77      5.64 o 
   1  12  10       16.60       18.11      1.73 o 
   2  12  10        2.39        1.68      1.31 o 
   3  12  10        0.00        0.19      1.39 o 
  -3  13  10        8.39        6.60      1.61 o 
  -2  13  10       15.92       19.31      1.99 o 
  -1  13  10        1.02        0.22      1.10 o 
   0  13  10      320.25      310.27      4.86 o 
   1  13  10      169.51      171.40      5.04 o 
   2  13  10        2.75        0.13      1.27 o 
   3  13  10        0.10       -0.63      1.41 o 
  -3  14  10        1.92        2.64      1.36 o 
  -2  14  10       10.26       14.53      1.86 o 
  -1  14  10       34.70       32.32      2.35 o 
   0  14  10       17.62       18.75      2.66 o 
   1  14  10       87.53       85.68      4.35 o 
   2  14  10        0.32       -0.34      1.21 o 
   3  14  10        4.18        5.85      2.03 o 
  -3  15  10       10.35        7.66      1.50 o 
  -2  15  10        0.59        0.67      1.23 o 
  -1  15  10       61.27       57.63      2.85 o 
   0  15  10        2.63        3.17      1.39 o 
   1  15  10       55.03       50.85      3.93 o 
   2  15  10        2.09        3.00      1.47 o 
  -3  16  10        1.37       -0.42      1.25 o 
  -2  16  10       13.91       13.65      1.92 o 
  -1  16  10       48.38       50.21      2.97 o 
   0  16  10        5.18        4.73      1.69 o 
   1  16  10       11.00       11.59      2.36 o 
   2  16  10        3.36        3.16      1.52 o 
  -3  17  10        0.01       -0.59      1.23 o 
  -2  17  10        0.76        0.28      1.23 o 
  -1  17  10       44.68       46.91      2.75 o 
   0  17  10        3.80        6.23      1.64 o 
   1  17  10        2.36        1.39      1.66 o 
   2  17  10       12.79       16.25      2.33 o 
  -3  18  10        0.19       -1.05      1.28 o 
  -2  18  10       13.40       13.13      1.77 o 
  -1  18  10        7.27        8.26      1.62 o 
   0  18  10        0.58       -0.33      1.31 o 
   1  18  10       12.59       14.36      2.59 o 
   2  18  10        0.08        0.01      1.58 o 
  -3  19  10        3.36        0.70      1.34 o 
  -2  19  10        0.53        1.03      1.23 o 
  -1  19  10        5.74        6.08      1.58 o 
   0  19  10        3.14        2.07      1.45 o 
   1  19  10        9.79        8.81      2.30 o 
   2  19  10       93.70      100.55      5.34 o 
  -3  20  10        2.25        2.75      1.80 o 
  -2  20  10       10.57        9.09      1.70 o 
  -1  20  10        0.29       -0.97      1.23 o 
   0  20  10        4.39        3.39      1.56 o 
   1  20  10        0.85        3.01      1.75 o 
   2  20  10        6.02        3.92      2.25 o 
  -2  21  10        0.04        1.39      1.33 o 
  -1  21  10        8.08        6.26      1.65 o 
   0  21  10        2.05        2.13      1.50 o 
   1  21  10        0.58        0.09      1.65 o 
  -2  22  10        0.13       -0.31      1.30 o 
  -1  22  10       11.92       10.35      1.86 o 
   0  22  10        0.08       -1.37      1.37 o 
   1  22  10       18.59       19.31      3.02 o 
  -2  23  10        7.15        5.77      1.65 o 
  -1  23  10        6.62        5.13      1.64 o 
   0  23  10        7.47        7.98      1.95 o 
   1  23  10       14.32       15.91      2.91 o 
  -1  24  10        0.00        0.91      1.45 o 
   0  24  10        1.45       -0.13      1.47 o 
   1  24  10       14.05       15.92      4.25 o 
  -1  25  10        1.85       -0.02      1.43 o 
   0  25  10       22.25       24.39      2.90 o 
  -4   1  11        0.02        1.18      2.10 o 
  -3   1  11        0.00        0.54      1.55 o 
  -2   1  11       14.91       19.13      1.73 o 
  -1   1  11        0.01        0.16      0.90 o 
   0   1  11        0.20       -0.73      0.73 o 
   1   1  11       78.71       72.79      2.68 o 
   2   1  11        0.40       -1.10      1.10 o 
   3   1  11        0.70        1.49      1.62 o 
  -4   2  11        0.17        0.14      2.10 o 
  -3   2  11        6.68        3.40      1.86 o 
  -2   2  11       35.39       47.49      2.65 o 
  -1   2  11       46.59       49.31      5.76 o 
   0   2  11        1.15        2.71      0.89 o 
   1   2  11       11.74       12.58      1.53 o 
   2   2  11        0.15       -1.04      1.13 o 
   3   2  11        7.49        8.00      2.09 o 
  -4   3  11        0.14        1.47      1.77 o 
  -3   3  11        1.53        0.05      1.53 o 
  -2   3  11       15.21       15.64      2.04 o 
  -1   3  11        0.89        0.86      0.83 o 
   0   3  11      140.88      132.87      2.92 o 
   1   3  11        0.02        0.65      1.00 o 
   2   3  11        2.20        2.29      1.30 o 
   3   3  11        0.92        0.99      1.60 o 
  -4   4  11        0.34       -0.12      1.81 o 
  -3   4  11        2.85        3.77      2.00 o 
  -2   4  11        0.01        0.65      1.29 o 
  -1   4  11       40.00       46.52      1.93 o 
   0   4  11        1.83        0.82      0.90 o 
   1   4  11        2.74        1.90      1.07 o 
   2   4  11        0.04       -0.61      1.17 o 
   3   4  11        0.22       -0.36      1.58 o 
  -4   5  11        0.01       -0.02      1.73 o 
  -3   5  11        4.05        0.53      1.81 o 
  -2   5  11       11.22       10.91      2.18 o 
  -1   5  11        0.19       -0.77      0.77 o 
   0   5  11        0.00       -0.28      1.07 o 
   1   5  11       52.53       50.93      2.37 o 
   2   5  11        0.04       -0.78      1.14 o 
   3   5  11       10.47       13.65      2.36 o 
  -4   6  11        3.88        0.64      2.00 o 
  -3   6  11        0.00       -0.53      1.58 o 
  -2   6  11        1.55        0.58      1.57 o 
  -1   6  11       29.63       41.27      2.01 o 
   0   6  11        6.48        6.19      1.39 o 
   1   6  11        1.45        0.87      1.01 o 
   2   6  11       17.94       17.22      2.05 o 
   3   6  11       34.54       41.05      3.52 o 
  -4   7  11        0.00       -0.69      1.68 o 
  -3   7  11        6.94        4.89      3.12 o 
  -2   7  11        0.15       -1.26      1.43 o 
  -1   7  11        0.66        0.26      0.97 o 
   0   7  11        0.03       -0.10      1.07 o 
   1   7  11        4.74        3.98      1.34 o 
   2   7  11       23.83       29.25      2.46 o 
   3   7  11        3.69        2.93      1.80 o 
  -4   8  11        0.52       -1.61      1.87 o 
  -3   8  11        2.46        4.24      2.86 o 
  -2   8  11        7.55        6.80      1.73 o 
  -1   8  11       35.18       31.38      2.26 o 
   0   8  11       95.32       99.28      3.34 o 
   1   8  11        0.73        0.26      1.11 o 
   2   8  11        2.65        2.57      1.39 o 
   3   8  11        5.09        1.16      1.73 o 
  -3   9  11        2.68        2.08      1.93 o 
  -2   9  11        6.65        3.94      1.35 o 
  -1   9  11       26.21       24.59      2.09 o 
   0   9  11       17.53       15.65      1.79 o 
   1   9  11        8.28        9.28      1.60 o 
   2   9  11        3.56        2.53      1.39 o 
   3   9  11        6.69        4.31      2.77 o 
  -3  10  11        1.55        0.35      1.71 o 
  -2  10  11        4.79        4.82      1.48 o 
  -1  10  11       53.52       57.26      2.76 o 
   0  10  11       69.72       67.44      2.87 o 
   1  10  11       18.02       22.81      2.09 o 
   2  10  11        0.81        0.95      1.32 o 
  -3  11  11        2.96        4.02      2.00 o 
  -2  11  11       81.94       84.87      3.30 o 
  -1  11  11       87.84       96.85      3.07 o 
   0  11  11       16.65       18.48      1.97 o 
   1  11  11       36.14       39.20      3.54 o 
   2  11  11        0.05       -1.25      1.25 o 
  -3  12  11        0.53        1.02      1.87 o 
  -2  12  11       15.56       12.49      1.82 o 
  -1  12  11        0.13        1.92      1.24 o 
   0  12  11       58.90       72.28      3.51 o 
   1  12  11       18.53       18.97      2.75 o 
   2  12  11       18.41       24.12      2.45 o 
  -3  13  11        0.86       -0.23      1.70 o 
  -2  13  11        2.77        2.40      1.34 o 
  -1  13  11       72.24       78.58      3.22 o 
   0  13  11        4.07        1.85      1.43 o 
   1  13  11        1.01        1.16      1.63 o 
   2  13  11        3.29        3.13      1.48 o 
  -3  14  11        0.10        1.37      1.73 o 
  -2  14  11        5.18        5.93      1.56 o 
  -1  14  11       16.32       15.93      1.94 o 
   0  14  11        9.76        9.37      2.14 o 
   1  14  11        0.57        1.60      1.74 o 
   2  14  11       12.68       12.97      2.04 o 
  -3  15  11        1.14        0.61      1.52 o 
  -2  15  11        0.01       -0.90      1.25 o 
  -1  15  11       31.59       27.78      2.41 o 
   0  15  11        0.87       -1.12      1.50 o 
   1  15  11        5.23        3.94      2.00 o 
   2  15  11       39.76       40.42      3.04 o 
  -3  16  11        4.78        7.35      2.16 o 
  -2  16  11        0.52        0.40      1.33 o 
  -1  16  11        2.49        3.74      1.45 o 
   0  16  11        8.71        7.38      2.13 o 
   1  16  11       62.61       62.65      4.16 o 
   2  16  11        0.17        2.26      2.01 o 
  -3  17  11        0.04       -0.78      1.42 o 
  -2  17  11        0.78        0.74      1.36 o 
  -1  17  11       48.69       59.42      3.10 o 
   0  17  11       17.50       16.08      2.68 o 
   1  17  11       15.14       13.94      2.65 o 
   2  17  11        6.28        3.31      2.14 o 
  -2  18  11        5.67        4.30      1.62 o 
  -1  18  11       34.58       30.87      2.58 o 
   0  18  11        0.06       -0.07      1.67 o 
   1  18  11        0.20        0.98      1.76 o 
  -2  19  11        3.87        5.14      1.68 o 
  -1  19  11        4.74        5.22      1.61 o 
   0  19  11       33.76       38.49      3.78 o 
   1  19  11        0.21        0.63      1.79 o 
  -2  20  11       25.90       28.05      2.72 o 
  -1  20  11        7.62        6.78      1.68 o 
   0  20  11        3.79        6.32      2.19 o 
   1  20  11       31.11       32.34      3.66 o 
  -2  21  11        3.82        4.63      1.77 o 
  -1  21  11        1.52        1.93      1.53 o 
   0  21  11        1.40        1.40      1.85 o 
   1  21  11       22.85       27.29      3.51 o 
  -1  22  11        0.81        1.34      1.53 o 
   0  22  11       13.27       18.70      3.07 o 
  -1  23  11        0.68        0.27      1.41 o 
   0  23  11        0.70       -0.55      1.78 o 
  -3   0  12        2.11        2.52      2.32 o 
  -2   0  12        4.99        5.77      2.31 o 
  -1   0  12        5.61        5.96      2.26 o 
   0   0  12       77.66       74.81      3.97 o 
   1   0  12       25.53       22.56      2.78 o 
   2   0  12        0.17       -0.26      1.92 o 
  -3   1  12        8.21        6.73      1.97 o 
  -2   1  12        0.02       -1.23      1.23 o 
  -1   1  12        0.47       -1.04      1.04 o 
   0   1  12       78.51       76.23      2.73 o 
   1   1  12        0.10        0.57      1.09 o 
   2   1  12        4.40        6.50      1.88 o 
  -3   2  12        0.93        1.94      1.89 o 
  -2   2  12        0.04       -0.64      1.27 o 
  -1   2  12        1.24        0.77      1.13 o 
   0   2  12       10.24       10.47      1.59 o 
   1   2  12       10.67        9.19      1.52 o 
   2   2  12       15.19       12.97      2.19 o 
  -3   3  12        0.02       -1.50      1.50 o 
  -2   3  12        3.62        3.10      1.61 o 
  -1   3  12       32.98       33.45      2.37 o 
   0   3  12       43.45       40.81      2.99 o 
   1   3  12       94.13       87.91      3.01 o 
   2   3  12        8.03        7.28      1.70 o 
  -3   4  12       12.50        9.10      2.46 o 
  -2   4  12        2.17        1.72      1.53 o 
  -1   4  12       27.80       27.29      2.25 o 
   0   4  12       69.29       65.09      3.23 o 
   1   4  12       10.97        8.71      1.46 o 
   2   4  12        3.03        3.58      1.52 o 
  -3   5  12        0.40        2.03      1.90 o 
  -2   5  12       14.44       16.51      2.61 o 
  -1   5  12       94.65       89.94      2.71 o 
   0   5  12        3.78        4.33      1.58 o 
   1   5  12        0.72        1.73      1.24 o 
   2   5  12       30.92       33.14      2.71 o 
  -3   6  12        0.54        0.73      1.82 o 
  -2   6  12       11.55        8.25      2.16 o 
  -1   6  12       87.57       80.11      2.85 o 
   0   6  12        4.53        5.19      1.60 o 
   1   6  12        3.84        2.93      1.31 o 
   2   6  12        0.27       -0.93      1.29 o 
  -3   7  12        9.07       12.16      2.63 o 
  -2   7  12        0.88        0.13      1.67 o 
  -1   7  12        5.78        6.58      1.41 o 
   0   7  12        0.20       -0.07      1.31 o 
   1   7  12        3.30        5.41      1.50 o 
   2   7  12        5.01        2.59      2.10 o 
  -3   8  12       17.02       19.43      3.12 o 
  -2   8  12       14.59       11.66      2.74 o 
  -1   8  12       60.51       68.39      2.72 o 
   0   8  12        1.03       -0.51      1.23 o 
   1   8  12        5.72        5.99      2.01 o 
   2   8  12       17.32       17.59      2.22 o 
  -3   9  12        2.07        5.68      2.10 o 
  -2   9  12        2.18        4.63      2.08 o 
  -1   9  12       27.80       23.22      1.96 o 
   0   9  12        0.08        0.40      1.33 o 
   1   9  12        6.36        4.56      2.70 o 
   2   9  12       53.34       68.46      3.67 o 
  -3  10  12        9.24        4.83      2.22 o 
  -2  10  12       96.76      105.85      4.97 o 
  -1  10  12        0.38       -0.15      1.08 o 
   0  10  12       16.82       16.58      2.19 o 
   1  10  12        3.48        5.12      1.98 o 
   2  10  12        3.09        2.97      1.58 o 
  -3  11  12        0.63        1.96      2.04 o 
  -2  11  12        5.45        3.61      2.05 o 
  -1  11  12        3.06        4.72      1.39 o 
   0  11  12        0.68       -0.29      1.29 o 
   1  11  12        0.46        1.95      1.77 o 
   2  11  12        3.25        1.30      1.48 o 
  -3  12  12       16.37       15.45      2.81 o 
  -2  12  12        1.38        1.78      1.67 o 
  -1  12  12       10.56       10.69      1.74 o 
   0  12  12        3.90        3.89      1.87 o 
   1  12  12        4.77        6.37      2.18 o 
   2  12  12        0.04       -1.17      1.41 o 
  -3  13  12        3.18        3.91      2.29 o 
  -2  13  12        8.98       11.20      1.68 o 
  -1  13  12        0.05        0.05      1.25 o 
   0  13  12        4.83        9.82      2.28 o 
   1  13  12       10.97       13.42      2.65 o 
   2  13  12       11.24       19.70      3.27 o 
  -2  14  12       31.43       30.21      2.60 o 
  -1  14  12        2.49        3.77      1.45 o 
   0  14  12       37.96       37.88      3.68 o 
   1  14  12        0.48       -0.31      1.77 o 
  -2  15  12        0.14        0.51      1.37 o 
  -1  15  12       68.24       79.04      4.86 o 
   0  15  12        9.51       11.48      2.56 o 
   1  15  12        1.21        1.54      1.84 o 
  -2  16  12        4.57        5.30      1.68 o 
  -1  16  12       20.50       22.67      2.34 o 
   0  16  12        1.46       -1.35      1.56 o 
   1  16  12        0.92        1.36      1.90 o 
  -2  17  12       13.63       14.32      2.10 o 
  -1  17  12       22.65       27.19      2.53 o 
   0  17  12        1.38        2.03      1.95 o 
   1  17  12        0.60       -0.69      1.70 o 
  -2  18  12        1.11        2.44      1.59 o 
  -1  18  12        3.83        4.78      1.84 o 
   0  18  12        8.87        8.36      2.48 o 
   1  18  12        6.83        5.36      2.34 o 
  -1  19  12        0.36        0.74      1.63 o 
   0  19  12        0.00       -0.45      2.13 o 
  -1  20  12        0.05        0.26      1.60 o 
   0  20  12        3.18        4.03      2.24 o 
  -3   1  13       11.22       13.74      2.56 o 
  -2   1  13        4.49        5.21      1.79 o 
  -1   1  13        0.63        0.83      2.19 o 
   0   1  13       20.35       12.83      3.11 o 
   1   1  13        9.15        7.47      1.51 o 
   2   1  13       11.84       11.67      2.66 o 
  -3   2  13       28.03       29.53      3.13 o 
  -2   2  13       42.45       47.04      3.56 o 
  -1   2  13        0.82       -0.27      2.15 o 
   0   2  13        9.72        7.49      1.78 o 
   1   2  13        0.09        0.18      1.12 o 
   2   2  13       10.61        8.20      2.10 o 
  -3   3  13        0.71        2.12      1.84 o 
  -2   3  13        6.02        8.50      2.00 o 
  -1   3  13       35.90       39.99      4.60 o 
   0   3  13        1.14        2.06      1.50 o 
   1   3  13        0.34       -1.05      1.08 o 
   2   3  13        6.36        8.30      2.08 o 
  -3   4  13        5.02        5.67      2.09 o 
  -2   4  13       35.02       42.93      3.38 o 
  -1   4  13       21.46       27.06      4.09 o 
   0   4  13        2.12        0.83      1.44 o 
   1   4  13        0.32       -0.97      1.23 o 
   2   4  13        0.10       -0.58      1.54 o 
  -3   5  13        1.31       -0.63      1.94 o 
  -2   5  13        9.30       13.79      2.30 o 
  -1   5  13        1.64        1.26      2.26 o 
   0   5  13        8.53        6.68      1.82 o 
   1   5  13        0.68        1.73      1.82 o 
   2   5  13        2.11        1.65      1.54 o 
  -3   6  13        0.37       -1.84      1.84 o 
  -2   6  13        2.27        4.69      2.46 o 
  -1   6  13        1.85        1.84      2.33 o 
   0   6  13        0.33        1.32      1.42 o 
   1   6  13        1.73        3.26      1.98 o 
   2   6  13       22.25       29.05      2.78 o 
  -3   7  13        0.28       -1.38      1.88 o 
  -2   7  13        4.61        4.32      1.77 o 
  -1   7  13        0.33        3.37      2.81 o 
   0   7  13        5.24        4.98      1.78 o 
   1   7  13       27.37       30.70      3.51 o 
  -3   8  13        0.09       -2.27      2.27 o 
  -2   8  13        0.21       -1.23      1.65 o 
  -1   8  13       72.09       82.06      5.82 o 
   0   8  13       15.46       20.76      2.46 o 
   1   8  13        1.44        2.79      2.02 o 
  -2   9  13        8.68        4.89      2.32 o 
  -1   9  13        2.81        4.29      1.92 o 
   0   9  13       25.03       31.27      2.91 o 
   1   9  13        9.08       11.58      2.53 o 
  -2  10  13        8.71       11.02      2.62 o 
  -1  10  13        1.40        2.48      1.60 o 
   0  10  13        0.42       -0.10      2.31 o 
   1  10  13        1.31        0.60      1.73 o 
  -2  11  13       13.81       17.67      2.99 o 
  -1  11  13        8.90        5.86      1.83 o 
   0  11  13       34.18       38.87      3.75 o 
   1  11  13       19.52       21.08      3.14 o 
  -2  12  13        1.94       -0.72      1.77 o 
  -1  12  13        0.02       -0.13      1.46 o 
   0  12  13        0.03       -0.74      1.79 o 
   1  12  13        8.67        9.40      2.57 o 
  -2  13  13       38.23       33.17      3.74 o 
  -1  13  13        0.05        0.29      1.54 o 
   0  13  13        3.95        4.04      2.11 o 
   1  13  13        1.24        1.99      1.98 o 
  -2  14  13        0.08        0.20      2.03 o 
  -1  14  13        0.68        0.53      1.56 o 
   0  14  13        6.50        7.28      2.25 o 
   1  14  13        0.00       -1.31      1.78 o 
  -1  15  13        0.12       -0.06      1.62 o 
   0  15  13        3.23        2.15      1.92 o 
  -1  16  13        3.79        6.25      2.24 o 
   0  16  13        3.16        5.12      2.28 o 
  -1  17  13       11.59       13.92      3.69 o 
  -2   0  14        0.02       -0.21      2.19 o 
  -1   0  14        1.45        2.89      3.69 o 
   0   0  14        0.02        0.96      3.05 o 
   1   0  14        0.28        1.69      2.00 o 
  -2   1  14        2.80        2.41      1.74 o 
  -1   1  14       16.11       15.19      3.45 o 
   0   1  14        5.57        7.74      2.99 o 
   1   1  14        3.87        3.91      1.66 o 
  -2   2  14        0.39       -0.90      1.48 o 
  -1   2  14        0.31       -0.68      2.44 o 
   0   2  14        0.02        0.32      2.38 o 
   1   2  14        1.53        1.12      1.93 o 
  -2   3  14        0.78        0.70      1.67 o 
  -1   3  14        0.11       -0.16      2.38 o 
   0   3  14        0.45        3.59      2.60 o 
   1   3  14        9.49       14.76      2.81 o 
  -2   4  14        0.11        2.07      1.70 o 
  -1   4  14        0.30        3.95      2.67 o 
   0   4  14       29.00       52.10      5.50 o 
   1   4  14        4.72        4.91      2.21 o 
  -2   5  14       14.47       14.83      2.43 o 
  -1   5  14        0.55       -0.85      2.49 o 
   0   5  14       10.08       11.15      2.61 o 
   1   5  14        0.76       -0.60      2.15 o 
  -2   6  14        0.47        0.49      1.64 o 
  -1   6  14       26.08       34.71      9.23 o 
   0   6  14        6.16       13.07      2.32 o 
   1   6  14        4.02        4.96      2.84 o 
  -2   7  14        0.40        0.94      1.74 o 
  -1   7  14        7.05        8.73      3.15 o 
   0   7  14        2.68        3.85      1.88 o 
   1   7  14        5.80        4.21      2.38 o 
  -2   8  14       15.35       12.76      2.40 o 
  -1   8  14        1.89        5.66      2.94 o 
   0   8  14        1.51        0.40      1.65 o 
  -1   9  14        8.12       13.54      3.57 o 
   0   9  14        1.67        1.88      1.90 o 
  -1  10  14        1.69        1.28      2.50 o 
   0  10  14        0.28       -1.62      1.64 o 
  -1  11  14        1.30       -0.20      3.85 o 
   0  11  14        1.59        2.73      2.09 o 
  -1  12  14        0.47       -1.82      1.86 o 
                                                 
